# Supplementary material for: Gene-based analysis of ADHD using PASCAL: a biological insight into the novel associated genes
Source: BMC Med Genomics. 2019 Oct 24;12:143. doi: 10.1186/s12920-019-0593-5 (PMC6813133; doi:10.1186/s12920-019-0593-5)
Supplement: Supplementary file 5 — Additional file 5. adhd_eur_jun2017.genebased.sum.genescores.xls. [file 12920_2019_593_MOESM5_ESM.xls]

## Sheet: adhd_eur_jun2017v4.genebased.sum.genescores
chromosome	start	end	strand	gene_id	gene_symbol	numSnps	pvalue
chr1	44115796	44171189	+	9682	KDM4A	287	1e-12
chr1	44165355	44173012	-	100132774	KDM4A-AS1	162	1.45778e-11
chr1	44171494	44396837	+	6487	ST3GAL3	538	6.72269e-11
chr1	43996546	44089343	+	5792	PTPRF	386	1.81554e-10
chr1	43855555	43919918	+	23334	SZT2	147	1.51066e-08
chr12	89741836	89746296	-	1848	DUSP6	169	1.56335e-08
chr1	43916673	43919660	-	81888	HYI	91	2.3671e-08
chr1	43824625	43828873	+	991	CDC20	92	2.50791e-08
chr1	43829067	43833745	-	64834	ELOVL1	94	2.52139e-08
chr1	43849578	43855483	-	112950	MED8	96	2.98874e-08
chr1	43803474	43820135	+	4352	MPL	111	3.14274e-08
chr1	43766565	43791552	+	7075	TIE1	127	8.84291e-08
chr7	121941447	121944565	-	389549	FEZF1	200	2.19805e-07
chr10	106400858	107024993	+	22986	SORCS3	1773	3.65512e-07
chr7	121943711	121950131	+	154860	FEZF1-AS1	217	4.58123e-07
chr16	61685914	62070739	-	1006	CDH8	815	9.26924e-07
chr15	47476402	48066420	+	80031	SEMA6D	1394	1.39515e-06
chr11	779453	780755	+	171391	NS3BP	180	1.80649e-06
chr11	767222	777487	-	347862	PDDC1	194	1.90948e-06
chr5	87962670	87962757	-	407047	MIR9-2	113	2.32869e-06
chr4	103552642	103682151	-	4126	MANBA	354	2.96713e-06
chr1	43747556	43751288	-	149466	C1orf210	129	3.43073e-06
chr11	747431	765024	+	6888	TALDO1	196	3.65239e-06
chr1	44398991	44402912	+	9048	ARTN	138	4.50182e-06
chr5	88014057	88199922	-	4208	MEF2C	322	4.70719e-06
chr11	787109	790126	-	51286	CEND1	191	4.75885e-06
chr1	44412477	44433694	+	9670	IPO13	152	5.04458e-06
chr3	20215735	20227919	+	100874028	SGOL1-AS1	316	8.03649e-06
chr11	790474	798269	-	79751	SLC25A22	194	9.04737e-06
chr3	20202084	20227724	-	151648	SGOL1	361	9.09205e-06
chr7	113726364	114333827	+	93986	FOXP2	820	9.30572e-06
chr10	16865964	17171816	-	8029	CUBN	1251	9.45769e-06
chr1	44457279	44462198	+	149473	CCDC24	135	1.00575e-05
chr1	44444873	44456843	+	8704	B4GALT2	143	1.00711e-05
chr9	86274877	86323168	-	29979	UBQLN1	344	1.05969e-05
chr1	43735664	43739673	+	128218	TMEM125	136	1.08731e-05
chr1	44440601	44443972	+	533	ATP6V0B	122	1.14027e-05
chr11	799178	805250	-	55367	PIDD	181	1.16049e-05
chr1	44435652	44439043	+	1802	DPH2	124	1.1908e-05
chr11	811680	811814	+	619565	SNORA52	174	1.76018e-05
chr11	809935	812876	+	6181	RPLP2	175	1.83558e-05
chr5	87836596	87980620	-	645323	LINC00461	312	1.9352e-05
chr22	49176106	49176165	+	100616415	MIR4535	415	2.00056e-05
chr4	80238271	80247171	-	84779	NAA11	134	2.21827e-05
chr11	818900	825571	+	57104	PNPLA2	162	2.46795e-05
chr8	92967194	93115454	-	862	RUNX1T1	241	3.41055e-05
chr10	122521323	122610691	-	283089	WDR11-AS1	654	3.50831e-05
chr13	19582398	19586774	+	348021	LINC00442	321	4.45051e-05
chr6	70576447	70922157	+	1310	COL19A1	931	4.50401e-05
chr20	21106623	21227258	+	55857	PLK1S1	283	4.55911e-05
chr4	175344945	175345015	+	100423042	MIR4276	266	4.6904e-05
chr12	49932939	49952077	+	23416	KCNH3	127	5.18867e-05
chr12	49952085	49961911	-	10445	MCRS1	109	5.89593e-05
chr9	86354335	86444431	-	80318	GKAP1	377	6.35573e-05
chr3	49306029	49314508	-	375341	C3orf62	100	6.38829e-05
chr5	107194733	107717799	-	64839	FBXL17	1261	6.44009e-05
chr1	145727665	145764206	+	5174	PDZK1	58	6.74417e-05
chr5	87491022	87564665	-	153396	TMEM161B	203	6.81103e-05
chr3	49311552	49311619	+	100422952	MIR4271	93	6.921e-05
chr8	687586	1087777	+	619343	ERICH1-AS1	1627	7.16301e-05
chr11	826156	831991	+	283229	EFCAB4A	150	7.28681e-05
chr12	49976657	49999433	-	84070	FAM186B	96	7.60092e-05
chr3	49209017	49213919	+	200942	KLHDC8B	96	8.15679e-05
chr3	49199967	49203785	-	64925	CCDC71	91	8.1907e-05
chr4	103790134	103813963	+	493856	CISD2	211	8.19276e-05
chr3	49215068	49229291	-	646498	LOC646498	111	8.27893e-05
chr3	49235860	49295537	+	339834	CCDC36	150	8.44349e-05
chr4	103717132	103790032	-	7323	UBE2D3	279	8.73648e-05
chr2	233630511	233641275	-	3769	KCNJ13	233	8.8898e-05
chr3	49190291	49191834	-	22973	LAMB2P1	83	8.91844e-05
chr1	145695797	145715565	-	11126	CD160	101	9.12042e-05
chr9	86237963	86259045	+	414328	IDNK	232	9.17268e-05
chr7	1883815	1883889	-	100616160	MIR4655	366	9.29939e-05
chr5	87564698	87732491	+	100505894	TMEM161B-AS1	290	9.40655e-05
chr4	103806204	103940896	-	150159	SLC9B1	348	9.62454e-05
chr4	2794749	2842823	+	6452	SH3BP2	308	9.75666e-05
chr9	86595636	86618987	+	80010	RMI1	195	9.7686e-05
chr3	49591921	49708982	+	8927	BSN	254	9.92914e-05
chr11	61447904	61514474	+	747	DAGLA	262	0.000100699
chr3	49314576	49377536	-	7375	USP4	171	0.000104977
chr2	233562014	233725289	+	26058	GIGYF2	566	0.000107236
chr10	122610686	122669038	+	55717	WDR11	516	0.000117237
chr18	22641887	22932214	-	25925	ZNF521	635	0.000117766
chr3	20081523	20195896	+	8850	KAT2B	723	0.000120707
chr9	86553226	86571901	-	84267	C9orf64	167	0.000122713
chr3	49842637	49851391	-	7318	UBA7	128	0.000125733
chr20	1545028	1600689	-	10326	SIRPB1	354	0.000128235
chr1	145209110	146467744	+	100132406	NBPF10	411	0.000139012
chr1	144146810	146467744	+	100288142	LOC100288142	412	0.000139655
chr4	80822770	80994477	-	118429	ANTXR2	620	0.00013977
chr3	49843569	49843678	-	100847079	MIR5193	118	0.000141121
chr20	35626177	35724410	-	5933	RBL1	246	0.000144889
chr1	145611035	145688776	+	27246	RNF115	193	0.000149114
chr14	36767763	36789882	-	51562	MBIP	184	0.000149412
chr4	103422485	103538459	+	4790	NFKB1	402	0.000150144
chr3	49158546	49170599	-	3913	LAMB2	90	0.000155775
chr11	832951	838835	+	977	CD151	147	0.000158891
chr3	49840686	49842463	+	389119	FAM212A	119	0.000159543
chr13	111767623	111958081	+	8874	ARHGEF7	713	0.000160907
chr5	169780880	170163636	+	30820	KCNIP1	1073	0.000165827
chr1	32224260	32224336	-	100423028	MIR4254	74	0.000167597
chr8	145699114	145701718	-	8928	FOXH1	99	0.000170964
chr4	89647104	90032549	-	10144	FAM13A	1335	0.000175871
chr7	7680341	7918851	+	729852	LOC729852	1186	0.000187251
chr20	1514896	1538343	-	128646	SIRPD	305	0.000188833
chr6	37523140	37523198	-	100616413	MIR4462	378	0.000189383
chr3	50263723	50296786	+	2771	GNAI2	96	0.000189513
chr4	103941386	103998439	-	133308	SLC9B2	198	0.000204308
chr2	233734993	233741107	+	389084	C2orf82	277	0.000208687
chr7	1855427	2272583	-	8379	MAD1L1	1269	0.000210203
chr3	49145478	49158371	-	10869	USP19	80	0.000212372
chr9	86582997	86595569	-	3190	HNRNPK	165	0.000214064
chr6	40346162	40347631	+	732253	TDRG1	320	0.000223788
chr1	44457171	44497164	-	6536	SLC6A9	235	0.000229875
chr8	145691737	145699499	+	90990	KIFC2	102	0.000233481
chr11	61382507	61406921	+	113157	RPLP0P2	117	0.000233547
chr19	1985446	2015702	-	55643	BTBD2	196	0.000238182
chr5	43065288	43067073	-	100132356	LOC100132356	153	0.000248608
chr17	65066553	65241319	-	9931	HELZ	322	0.00025737
chr19	19322781	19363061	+	1463	NCAN	241	0.000257717
chr19	14230320	14247440	-	55723	ASF1B	74	0.000261562
chr9	131006999	131007109	-	406978	MIR199B	151	0.000265017
chr3	49866027	49893992	-	10293	TRAIP	144	0.000265652
chr6	33689442	33714762	-	117283	IP6K3	434	0.000269621
chr3	49711434	49720934	+	327	APEH	130	0.000269863
chr9	86584662	86584772	-	407043	MIR7-1	137	0.000271288
chr8	129061397	129061484	+	100302175	MIR1207	249	0.000274082
chr4	147096834	147111213	+	11157	LSM6	177	0.000278141
chr3	43328003	43392634	+	54861	SNRK	179	0.000279297
chr4	30722029	31148423	+	5099	PCDH7	1020	0.00028161
chr9	131007225	131007309	-	100422893	MIR3154	150	0.000286826
chr7	71244475	71912136	-	83698	CALN1	1777	0.000287705
chr12	50017196	50038452	+	25766	PRPF40B	80	0.000291581
chr3	160212782	160283376	-	3840	KPNA4	234	0.000293198
chr6	37450696	37467700	-	154467	CCDC167	250	0.000295414
chr19	14258548	14316997	-	22859	LPHN1	102	0.000298777
chr17	65040651	65052911	+	786	CACNG1	148	0.000300472
chr11	839720	842529	-	5441	POLR2L	136	0.000300623
chr19	14202506	14228559	-	5566	PRKACA	79	0.000301897
chr19	14247963	14282075	+	100507373	LOC100507373	95	0.000304254
chr8	145715416	145727504	+	84988	PPP1R16A	64	0.000307417
chr3	49394608	49395791	-	2876	GPX1	134	0.000312351
chr8	145675314	145691031	-	50626	CYHR1	108	0.000334655
chr4	22388996	22517677	-	166647	GPR125	608	0.000335006
chr9	130965662	131017527	+	1759	DNM1	231	0.000340103
chr19	1952525	1954548	-	255193	CSNK1G2-AS1	189	0.00034346
chr3	50242691	50258406	+	10991	SLC38A3	104	0.000359328
chr3	125688027	125702296	+	152015	ROPN1B	336	0.000364199
chr1	145592604	145610884	-	10623	POLR3C	129	0.000365453
chr19	1941160	1981336	+	1455	CSNK1G2	216	0.000379234
chr3	49828166	49837254	-	389118	CDHR4	127	0.00039614
chr9	131018107	131038268	-	2801	GOLGA2	176	0.000403516
chr19	14199228	14201232	-	90378	SAMD1	56	0.000406952
chr3	168801286	169381563	-	2122	MECOM	1391	0.000413516
chr19	14192443	14196607	-	646457	C19orf67	55	0.000417845
chr3	128181274	128186091	-	165721	DNAJB8	239	0.000429536
chr1	32192717	32229648	-	576	BAI2	119	0.000432808
chr19	1905370	1926012	+	113178	SCAMP4	193	0.000437058
chr3	160232694	160233024	-	677767	SCARNA7	126	0.000442995
chr3	49133364	49142562	-	5859	QARS	70	0.000447932
chr8	74888376	74895018	+	54968	TMEM70	219	0.000456033
chr1	33065772	33116185	-	339487	ZBTB8OS	114	0.000458912
chr3	50229042	50235129	+	2779	GNAT1	105	0.000459364
chr7	114293399	114293510	+	100500896	MIR3666	110	0.000461188
chr9	86451614	86536380	-	55582	KIF27	298	0.000461725
chr6	28471072	28483570	-	257202	GPX6	105	0.000464075
chr3	49721379	49726196	-	4485	MST1	127	0.000467595
chr11	113775517	113817283	+	9177	HTR3B	253	0.000476646
chr3	49396578	49449526	-	387	RHOA	195	0.000481027
chr20	21283941	21370463	+	22803	XRN2	266	0.000482112
chr1	145575289	145586546	+	10401	PIAS3	111	0.000484675
chr1	145586492	145589435	-	200035	NUDT17	108	0.000499242
chr5	43039181	43040447	-	389289	ANXA2R	180	0.000501149
chr5	43041676	43045370	+	153684	LOC153684	182	0.00050647
chr8	74903563	74941307	+	23643	LY96	234	0.000513242
chr6	28493788	28502728	+	2880	GPX5	77	0.000521354
chr6	50786438	50815326	+	7021	TFAP2B	284	0.000531501
chr6	37400906	37449284	+	23070	FTSJD2	285	0.000540419
chr3	49895421	49907369	-	79012	CAMKV	123	0.000543762
chr2	667972	677439	-	129787	TMEM18	462	0.000545745
chr8	145946293	145980970	-	90987	ZNF251	129	0.000547085
chr17	8633245	8648154	-	146849	CCDC42	326	0.000550739
chr3	128182436	128191160	+	285224	DNAJB8-AS1	255	0.000558568
chr1	208059882	208084683	-	947	CD34	320	0.000561311
chr8	145654162	145669812	-	4796	TONSL	118	0.00057368
chr3	159945240	160167626	-	57560	IFT80	355	0.000587347
chr21	42547157	42557166	-	191585	PLAC4	184	0.000601125
chr17	8656423	8661877	-	388333	SPDYE4	329	0.000606164
chr19	12686919	12721623	-	57474	ZNF490	175	0.000608984
chr8	614199	681226	-	157697	ERICH1	625	0.000618887
chr3	49586738	49591799	-	100132677	BSN-AS2	115	0.00063237
chr1	145549208	145568526	+	148741	ANKRD35	106	0.00063737
chr8	145729464	145732555	+	2875	GPT	58	0.000638316
chr8	145734551	145736589	+	113655	MFSD3	58	0.000638316
chr1	206972214	207016326	+	29949	IL19	246	0.00064408
chr6	40312083	40323745	-	401260	LINC00951	337	0.000646728
chr7	72438646	72476448	-	442578	STAG3L3	11	0.000657286
chr8	146015153	146017805	-	6132	RPL8	166	0.000659438
chr8	145736666	145743210	-	9401	RECQL4	60	0.000659953
chr6	98472406	98472495	+	100302164	MIR2113	153	0.00066413
chr8	145998500	146012725	-	80778	ZNF34	161	0.000665046
chr3	160153290	160167626	-	286827	TRIM59	153	0.000668025
chr19	19303007	19312678	+	8625	RFXANK	213	0.000671863
chr6	150045451	150067688	-	348995	NUP43	189	0.000676198
chr17	62461568	62464760	+	284021	MILR1	66	0.000679599
chr8	145747760	145752416	-	441381	LRRC24	56	0.000680089
chr20	35729628	35807974	-	140699	MROH8	280	0.000687851
chr3	160122375	160122473	+	406949	MIR15B	133	0.000688302
chr8	145743348	145750559	+	9684	LRRC14	57	0.000694639
chr6	150070830	150132557	+	5110	PCMT1	253	0.000696745
chr3	12938541	13114617	-	9922	IQSEC1	620	0.000700133
chr3	41236400	41281939	+	1499	CTNNB1	168	0.000705052
chr3	160122532	160122613	+	406951	MIR16-2	132	0.000706273
chr3	49506135	49573051	+	1605	DAG1	191	0.000713888
chr3	160117429	160152741	+	10051	SMC4	171	0.000718041
chr4	152330397	152584784	+	729830	FAM160A1	652	0.000721807
chr3	127634317	127706514	+	166348	KBTBD12	412	0.000725385
chr12	49412757	49449107	-	8085	KMT2D	113	0.000727113
chr8	145751602	145754458	-	414919	C8orf82	56	0.000732069
chr12	49458467	49463775	-	121268	RHEBL1	89	0.000734273
chr6	33738989	33756906	-	221496	LEMD2	461	0.000735935
chr20	44746905	44758384	+	958	CD40	246	0.000741918
chr19	14183820	14185874	+	113230	LOC113230	43	0.000746688
chr16	15528324	15682116	+	89927	C16orf45	325	0.000753233
chr7	7676574	7758238	-	6119	RPA3	672	0.00075997
chr7	81579417	82073031	-	781	CACNA2D1	1472	0.000771591
chr11	842823	867116	+	7106	TSPAN4	147	0.000775677
chr3	50337319	50349812	-	3373	HYAL1	58	0.000782354
chr3	50333832	50336899	-	24142	NAT6	57	0.000788165
chr14	60902673	60952764	-	317761	C14orf39	254	0.000789375
chr8	146024260	146036554	+	340385	ZNF517	191	0.000796097
chr20	44689625	44718580	-	57727	NCOA5	227	0.000797218
chr3	50305039	50314572	+	7869	SEMA3B	58	0.00079738
chr1	32930657	33071542	+	653121	ZBTB8A	281	0.000804028
chr6	149979288	150039392	-	9113	LATS1	241	0.000804688
chr9	120466452	120479769	+	7099	TLR4	316	0.000820157
chr5	43067124	43093660	+	100506639	LOC100506639	244	0.000820495
chr7	151106321	151110132	+	100131176	WDR86-AS1	204	0.000829457
chr19	19287712	19303400	-	729991	MEF2BNB	220	0.000831416
chr3	50316517	50325545	+	132228	LSMEM2	61	0.000840733
chr3	50325162	50330349	-	7866	IFRD2	58	0.000844079
chr6	149916010	149969940	-	11104	KATNA1	199	0.000845902
chr9	101978706	101984246	-	85365	ALG2	190	0.000846227
chr3	50330258	50336899	-	8372	HYAL3	58	0.000849704
chr11	61521500	61525136	-	26070	DKFZP434K028	154	0.000870538
chr7	151078206	151107740	-	349136	WDR86	243	0.000871554
chr3	50192847	50226508	+	6405	SEMA3F	150	0.000886535
chr12	56665482	56694175	-	1431	CS	129	0.000888962
chr12	56660641	56664750	+	93058	COQ10A	99	0.000892046
chr2	190306158	190340264	+	84128	WDR75	200	0.000900328
chr14	77787229	77797940	+	2954	GSTZ1	237	0.00090326
chr2	44589042	44999731	+	79823	CAMKMT	1034	0.000906957
chr3	49761727	49823975	-	9807	IP6K1	190	0.000908873
chr11	706119	727727	+	64787	EPS8L2	257	0.000918828
chr6	28539406	28555112	-	114821	SCAND3	40	0.000920892
chr12	56704212	56710128	-	10330	CNPY2	110	0.000930222
chr3	49449638	49453909	+	6988	TCTA	142	0.000935692
chr12	56631590	56652143	-	283373	ANKRD52	105	0.000938362
chr12	56710006	56727837	-	9924	PAN2	105	0.000941916
chr3	49459765	49466757	-	84276	NICN1	140	0.000943024
chr19	12721731	12740676	+	163049	ZNF791	149	0.000943375
chr3	50355220	50360281	-	8692	HYAL2	52	0.000956764
chr4	122589151	122618147	-	308	ANXA5	410	0.000957362
chr3	43388410	43393454	-	100873954	SNRK-AS1	76	0.000958616
chr3	49454210	49460111	-	275	AMT	143	0.000958786
chr3	28616768	28799828	+	645206	LINC00693	628	0.000960122
chr2	203776977	203851060	+	79800	ALS2CR8	237	0.000962013
chr12	56732662	56734194	+	51561	IL23A	85	0.000968791
chr6	71377478	71571716	+	60682	SMAP1	394	0.000972243
chr15	80987651	81047962	+	58489	ABHD17C	392	0.00097345
chr9	131038424	131051268	+	375757	SWI5	149	0.000973987
chr19	19312223	19314238	-	126382	NR2C2AP	195	0.000975383
chr7	12726451	12730558	+	10124	ARL4A	373	0.000979431
chr6	149914751	149915720	+	645958	RPS18P9	136	0.000981242
chr5	43014830	43018913	-	648987	LOC648987	231	0.000986291
chr12	56735381	56754037	-	6773	STAT2	85	0.000986909
chr2	203745322	203776949	-	55759	WDR12	211	0.000994234
chr21	46494492	46646478	+	104	ADARB1	551	0.00099983
chr6	33589155	33664348	+	3710	ITPR3	589	0.00102255
chr3	49726949	49758962	+	63891	RNF123	153	0.00102386
chr9	101984569	101992901	+	10952	SEC61B	203	0.00102574
chr4	2743386	2758103	-	79155	TNIP2	279	0.00102691
chr3	49067141	49131504	-	54870	QRICH1	89	0.00103104
chr6	149887527	149912067	+	116254	GINM1	150	0.00103843
chr15	99192760	99507759	+	3480	IGF1R	596	0.00104739
chr13	41635696	41658139	+	11193	WBP4	126	0.00106211
chr11	113668596	113746256	-	57646	USP28	374	0.00106307
chr3	50362340	50365668	-	11334	TUSC2	50	0.00106502
chr12	56623819	56631629	+	283375	SLC39A5	75	0.00106688
chr12	56754354	56756583	-	319	APOF	58	0.0010726
chr3	50378536	50383156	-	51364	ZMYND10	56	0.00108495
chr2	203637872	203736371	-	130026	ICA1L	300	0.00110533
chr17	62473901	62493184	-	11232	POLG2	77	0.00110835
chr12	50031723	50101197	-	91010	FMNL3	159	0.00112304
chr3	50367216	50378367	-	11186	RASSF1	52	0.00113671
chr11	57471181	57479673	-	219541	MED19	125	0.00115379
chr17	62496891	62496957	-	100616387	MIR3064	78	0.00116082
chr17	62497331	62497431	-	100616408	MIR5047	78	0.00116082
chr17	62494373	62502484	-	1655	DDX5	79	0.0011624
chr4	164047859	164088073	-	92345	NAF1	219	0.00118809
chr3	64670545	64997143	+	100507098	ADAMTS9-AS2	1207	0.00118831
chr20	35520226	35580246	-	25939	SAMHD1	292	0.00118892
chr12	56618124	56623638	+	79035	NABP2	66	0.00119181
chr16	87635440	87731761	+	57338	JPH3	754	0.00119874
chr4	2845583	2931802	+	118	ADD1	322	0.00120469
chr8	146052902	146072894	+	7553	ZNF7	163	0.00121174
chr3	85008132	86123579	+	253559	CADM2	2266	0.00122951
chr3	157813799	157823952	-	6474	SHOX2	224	0.00125359
chr2	173940564	174132737	+	51776	ZAK	523	0.00126423
chr3	157827840	158262624	+	51319	RSRC1	1437	0.00127042
chr7	116451123	116559313	+	830	CAPZA2	227	0.00129896
chr4	93225549	94693649	+	2895	GRID2	2504	0.00130331
chr17	62503157	62534062	+	90799	CEP95	90	0.00130619
chr2	44776629	44776659	-	100616475	MIR548AD	248	0.00130852
chr1	230193535	230417875	+	2590	GALNT2	854	0.00131109
chr7	2443194	2474216	+	55501	CHST12	288	0.00131666
chr6	33664537	33679528	-	84300	MNF1	383	0.00132074
chr4	150999425	151178608	+	166614	DCLK2	658	0.0013258
chr7	72418831	72439870	-	260294	NSUN5P2	15	0.0013557
chr3	43407817	43663560	-	55129	ANO10	345	0.00137008
chr2	145425533	145834291	+	401014	TEX41	674	0.00137268
chr19	19256375	19303400	-	4207	MEF2BNB-MEF2B	269	0.00137655
chr16	12995476	13334273	+	729993	SHISA9	1261	0.0013813
chr7	104535074	104567092	-	723809	LHFPL3-AS2	197	0.00139212
chr6	33967748	33967828	-	100302123	MIR1275	150	0.00140048
chr8	110099652	110131812	+	7201	TRHR	355	0.00141674
chr10	116853123	117708496	+	26033	ATRNL1	1517	0.00142318
chr3	51851618	51853651	+	100506840	IQCF4	66	0.0014269
chr1	67604589	67725650	+	149233	IL23R	546	0.00143455
chr5	173034147	173043666	-	91272	BOD1	261	0.00146117
chr16	779768	790997	-	64428	NARFL	44	0.00148788
chr3	48894355	48936426	-	788	SLC25A20	96	0.00150355
chr17	10204182	10276322	-	8735	MYH13	426	0.00150549
chr19	12757321	12777591	-	4125	MAN2B1	121	0.00152211
chr9	125001833	125027143	-	92400	RBM18	56	0.00152473
chr3	50384918	50388486	-	10641	NPRL2	57	0.00152923
chr16	776957	779715	+	84264	HAGHL	45	0.0015358
chr3	53529075	53846492	+	776	CACNA1D	703	0.00155074
chr11	57510985	57519253	-	643376	BTBD18	117	0.00156227
chr16	765172	767480	+	79006	METRN	50	0.00156268
chr3	125648117	125655887	-	200810	ALG1L	387	0.00156697
chr19	19431629	19469563	+	23383	MAU2	218	0.00157662
chr16	771141	772590	+	65990	FAM173A	46	0.00158147
chr16	772581	776880	-	124093	CCDC78	46	0.00158147
chr8	145648999	145653927	-	51160	VPS28	113	0.00159478
chr15	77713242	77777945	+	10363	HMG20A	287	0.0016056
chr12	56596287	56615753	-	10193	RNF41	69	0.001616
chr3	48955220	48956818	-	646450	ARIH2OS	72	0.00161916
chr5	92953430	93447404	-	83989	FAM172A	522	0.00162154
chr2	203879601	204091101	+	65065	NBEAL1	260	0.00168609
chr5	78669646	78809659	-	9456	HOMER1	442	0.00169033
chr18	34823007	35146000	-	56853	CELF4	783	0.00169286
chr1	43629844	43736607	-	10969	EBNA1BP2	380	0.00170964
chr12	118573869	118583390	+	5037	PEBP1	181	0.00171787
chr14	77741298	77787225	-	29954	POMT2	407	0.00173573
chr15	66585632	66626236	+	115752	DIS3L	309	0.00174056
chr1	202092028	202098634	+	9283	GPR37L1	232	0.00174725
chr6	33762448	33771793	-	4295	MLN	443	0.00175193
chr2	204801470	204826298	+	29851	ICOS	299	0.00175276
chr4	101581435	101596270	-	100874275	EMCN-IT3	300	0.0017581
chr11	57508721	57510883	+	280636	C11orf31	109	0.00175879
chr4	176554087	176923842	-	2823	GPM6A	933	0.00176171
chr16	731666	734439	-	339123	JMJD8	74	0.00176354
chr16	730114	732768	+	10273	STUB1	81	0.00177542
chr17	64960979	65029518	+	27092	CACNG4	305	0.00177624
chr3	48956280	49022971	+	10425	ARIH2	106	0.00177763
chr2	74153952	74186088	+	1716	DGUOK	271	0.00178559
chr6	150139893	150185480	-	84918	LRP11	292	0.00178578
chr19	12777617	12786646	+	84292	WDR83	88	0.0017877
chr17	79506910	79519429	-	80233	C17orf70	237	0.00179637
chr16	725705	728267	+	9028	RHBDL1	90	0.00179764
chr8	145754562	145911194	-	80728	ARHGAP39	90	0.00180762
chr3	47627377	47823596	-	6599	SMARCC1	240	0.00180764
chr12	49396054	49412629	-	5571	PRKAG1	123	0.00180851
chr3	171561138	171577108	+	389177	TMEM212	263	0.00182575
chr8	74857372	74884522	-	6921	TCEB1	270	0.00183008
chr16	734701	740400	-	84219	WDR24	67	0.00183908
chr3	51860889	51864874	+	401067	IQCF3	80	0.00184014
chr16	742499	755825	-	146330	FBXL16	68	0.0018482
chr13	66876965	67804468	-	5101	PCDH9	1788	0.00187362
chr16	718082	724174	+	89941	RHOT2	111	0.00193898
chr4	109663201	109684235	-	64850	AGXT2L1	301	0.00195409
chr3	123632273	123680255	-	64770	CCDC14	228	0.00196175
chr15	57210322	57580714	+	6938	TCF12	771	0.00196397
chr5	93076014	93077309	-	134187	POU5F2	100	0.00197211
chr14	37147125	37641865	-	89874	SLC25A21	1161	0.0019846
chr20	35807455	35870025	+	6185	RPN2	277	0.00199187
chr4	22328989	22341289	-	100505912	LOC100505912	272	0.0019924
chr4	140637545	141075233	-	55534	MAML3	876	0.00200419
chr15	37183221	37393500	-	4212	MEIS2	490	0.00201184
chr1	220960038	220987741	+	64757	MARC1	266	0.00201299
chr11	68771861	68780850	-	116535	MRGPRF	242	0.00202979
chr19	12778880	12780465	-	51398	WDR83OS	83	0.00203056
chr14	31028328	31089046	+	55632	G2E3	162	0.00207504
chr3	71591120	71591240	-	100302112	MIR1284	148	0.00208827
chr20	54933982	54943718	+	116151	FAM210B	196	0.00209517
chr6	90036343	90062619	-	51465	UBE2J1	232	0.00210144
chr3	107241782	107530176	+	56987	BBX	684	0.00210525
chr7	28338939	28865511	+	9586	CREB5	1450	0.00211078
chr4	147030606	147043065	-	100505545	LOC100505545	194	0.00212137
chr2	233743395	233877951	-	25791	NGEF	700	0.00214959
chr10	102047902	102090243	-	9033	PKD2L1	259	0.00215411
chr1	18807423	18812480	+	127707	KLHDC7A	346	0.00217149
chr20	54944444	54967351	-	6790	AURKA	190	0.00217704
chr3	49061761	49066875	-	3615	IMPDH2	59	0.00218063
chr11	113650517	113651207	+	644672	CLDN25	246	0.00218385
chr3	49058050	49058142	-	406966	MIR191	50	0.0021899
chr19	19387321	19431321	-	57794	SUGP1	227	0.00219939
chr2	166095911	166248820	+	6326	SCN2A	540	0.00220438
chr6	143072603	143266338	-	3097	HIVEP2	608	0.0022078
chr3	49027340	49044581	+	54681	P4HTM	66	0.00221916
chr9	119187503	120177317	-	23245	ASTN2	2622	0.00222117
chr21	29094697	29123552	+	54088	LINC00113	312	0.00222167
chr19	19366451	19384074	-	404037	HAPLN4	160	0.00224574
chr14	91337166	91526993	-	9252	RPS6KA5	515	0.00226203
chr19	19375173	19384074	-	53345	TM6SF2	155	0.00226396
chr14	103388992	103397179	+	81693	AMN	98	0.00227188
chr3	49057580	49057667	-	494337	MIR425	52	0.00227712
chr3	125635443	125648867	+	100125556	FAM86JP	424	0.00228604
chr12	111843751	111889427	+	10019	SH2B3	90	0.00229896
chr7	151038846	151075548	+	51667	NUB1	286	0.00231427
chr22	49262581	49294198	+	100128946	LOC100128946	545	0.00231905
chr7	155437202	155574179	+	155435	RBM33	385	0.00232786
chr11	46354454	46402104	+	8525	DGKZ	123	0.00233003
chr3	49758931	49761384	-	29925	GMPPB	124	0.0023385
chr21	42539483	42539556	+	100423023	MIR3197	183	0.00234378
chr3	49754266	49757238	-	386724	AMIGO3	122	0.00234563
chr14	60975937	60978525	+	4990	SIX6	169	0.00234733
chr1	154245038	154248355	+	10456	HAX1	169	0.00235091
chr11	57479994	57586652	+	100528016	TMX2-CTNND1	209	0.00235238
chr3	47603727	47621730	-	10675	CSPG5	115	0.00235466
chr12	49760687	49921207	+	65244	SPATS2	337	0.00236325
chr11	76156068	76262589	+	56946	C11orf30	300	0.00238383
chr5	43120984	43192123	+	7690	ZNF131	426	0.00239758
chr3	49052920	49058504	-	55152	DALRD3	54	0.00239967
chr14	31091459	31205033	+	23256	SCFD1	235	0.00241357
chr15	80555409	80634147	-	283688	LINC00927	686	0.00241772
chr10	102033034	102046469	-	282991	BLOC1S2	193	0.00242099
chr6	105404922	105531207	+	389421	LIN28B	275	0.002428
chr12	50135292	50158717	+	7009	TMBIM6	189	0.00245057
chr7	2552162	2568810	+	3955	LFNG	181	0.00245504
chr10	101992054	102027437	-	55280	CWF19L1	223	0.00246645
chr21	37757688	37789125	+	8208	CHAF1B	329	0.0024916
chr3	49057907	49060926	+	25915	NDUFAF3	55	0.0025058
chr7	72656901	72685658	-	401375	GTF2IRD2P1	30	0.00253054
chr2	63348534	63815867	-	51057	WDPCP	889	0.00253899
chr2	74120092	74146780	+	72	ACTG2	255	0.00253901
chr3	49044636	49053386	+	11180	WDR6	59	0.00255318
chr3	50388296	50391496	+	11068	CYB561D2	59	0.00255867
chr3	142984063	143567373	-	285195	SLC9A9	1360	0.00256221
chr4	2936625	2963465	+	317648	NOP14-AS1	232	0.00258813
chr6	16299342	16761721	-	6310	ATXN1	1012	0.00259876
chr7	104755715	105039798	-	6733	SRPK2	602	0.00262276
chr4	2939663	2965118	-	8602	NOP14	229	0.00263074
chr4	105389462	105416058	-	80319	CXXC4	137	0.00264366
chr2	63815742	63834330	+	4190	MDH1	160	0.00264558
chr3	194361516	194393206	-	55341	LSG1	523	0.00264587
chr8	145637797	145642273	-	55630	SLC39A4	113	0.00265808
chr1	26503980	26516375	+	10256	CNKSR1	297	0.00267021
chr8	66556887	66622798	+	9650	MTFR1	418	0.00267363
chr9	130928343	130966662	-	25792	CIZ1	187	0.00268458
chr11	101322294	101454659	-	7225	TRPC6	826	0.00268608
chr20	21376004	21378047	-	644524	NKX2-4	140	0.00268809
chr11	57520714	57586652	+	1500	CTNND1	160	0.00268926
chr2	166326156	166545917	+	80034	CSRNP3	562	0.00269256
chr17	79495416	79504156	+	25794	FSCN2	186	0.00269344
chr4	2932287	2936586	-	10227	MFSD10	170	0.00269361
chr20	54967426	54979582	+	1477	CSTF1	181	0.00269481
chr3	51840727	51937386	-	132141	IQCF1	143	0.00272346
chr3	85434859	85434942	+	100847077	MIR5688	192	0.00272742
chr5	143550436	143856944	+	57528	KCTD16	549	0.00273327
chr4	90033967	90036052	+	166815	TIGD2	424	0.0027429
chr3	51895644	51897440	+	389123	IQCF2	117	0.00276581
chr4	152591808	152682175	-	5188	PET112	340	0.00276921
chr1	3044538	3044599	+	100422968	MIR4251	123	0.00277228
chr7	116312458	116438440	+	4233	MET	208	0.00277873
chr8	145625475	145625559	-	100302196	MIR1234	124	0.00278383
chr2	44502596	44547962	+	6519	SLC3A1	311	0.00280298
chr1	26496387	26497364	+	51042	ZNF593	247	0.00282184
chr7	31792631	32338383	-	5137	PDE1C	1804	0.00286339
chr3	47844398	47891686	+	22907	DHX30	100	0.00287048
chr2	99923087	99957165	-	10190	TXNDC9	249	0.00289888
chr3	128198264	128212030	-	2624	GATA2	295	0.00291335
chr3	49924435	49941306	-	4486	MST1R	136	0.00291682
chr14	32798478	33302268	+	9472	AKAP6	1567	0.00294864
chr21	42539727	42648524	+	25825	BACE2	398	0.00297694
chr7	72440191	72772641	+	8468	FKBP6	141	0.0029944
chr9	131071395	131084697	-	26995	TRUB2	135	0.00301474
chr2	1635658	1748291	-	7837	PXDN	577	0.00303554
chr3	51907736	51909600	-	389124	IQCF5	122	0.00305062
chr1	12907235	12908237	-	649330	LOC649330	111	0.00305741
chr1	12907260	12908578	-	343069	HNRNPCL1	111	0.00305741
chr8	145619363	145619445	-	100126351	MIR939	140	0.00305793
chr4	26321331	26436752	+	3516	RBPJ	328	0.00307545
chr15	75645951	75646026	-	693216	MIR631	99	0.00308038
chr16	72152995	72206349	-	83449	PMFBP1	304	0.00309188
chr17	6658793	6678964	+	54739	XAF1	296	0.0030951
chr15	75648132	75660968	-	4123	MAN2C1	108	0.00309757
chr5	148521053	148640001	+	22885	ABLIM3	366	0.00309845
chr8	145618445	145634733	-	29894	CPSF1	142	0.00311535
chr2	99953833	100016728	+	9669	EIF5B	302	0.00315718
chr18	5890183	5892103	-	645369	TMEM200C	222	0.00315946
chr11	46397951	46398034	+	100616368	MIR4688	56	0.00316443
chr8	141541263	141645646	-	27161	AGO2	384	0.00316655
chr5	92956401	92956494	-	100313887	MIR2277	85	0.00317034
chr20	32399109	32442173	+	128866	CHMP4B	230	0.00317668
chr8	66514690	66546452	-	55156	ARMC1	406	0.00319483
chr3	194406621	194409766	+	131583	FAM43A	332	0.00324655
chr16	699362	717829	+	197335	WDR90	162	0.00325276
chr8	145597730	145618453	+	203054	ADCK5	148	0.00327029
chr4	5822490	5894785	-	1400	CRMP1	511	0.00327676
chr1	145524989	145543868	+	8515	ITGA10	92	0.00330646
chr8	146065828	146126846	-	28991	COMMD5	204	0.00331775
chr3	135867759	135914688	-	55167	MSL2	146	0.00331966
chr1	167399876	167487847	-	919	CD247	379	0.00332018
chr13	78493823	79191460	+	100874222	RNF219-AS1	1887	0.00334475
chr10	101948123	101989344	-	1147	CHUK	197	0.00335071
chr15	75639330	75647592	+	79661	NEIL1	105	0.00335187
chr12	49483205	49488602	-	50846	DHH	102	0.00336849
chr15	75628373	75632614	+	54939	COMMD4	89	0.00342321
chr3	123687878	123710934	-	54763	ROPN1	140	0.00342766
chr2	159313475	159537940	+	8502	PKP4	940	0.00343272
chr11	46402333	46405387	+	4192	MDK	52	0.00343957
chr1	151483861	151511167	+	57530	CGN	169	0.00344127
chr9	20716103	20716187	+	574444	MIR491	200	0.0034466
chr11	57435473	57468659	+	25921	ZDHHC5	150	0.00347173
chr11	46624855	46638777	-	283254	HARBI1	58	0.00348009
chr2	100016937	100106480	-	51455	REV1	308	0.00349708
chr3	138760943	138763734	-	389152	PRR23C	161	0.00350149
chr2	112973438	113012664	-	84524	ZC3H8	187	0.00350939
chr6	33989622	34123399	-	2914	GRM4	413	0.00351207
chr10	50117528	50122280	-	474354	LRRC18	240	0.00354022
chr11	76839309	76926286	+	4647	MYO7A	402	0.00354538
chr1	12884467	12891264	-	440560	PRAMEF11	129	0.00354732
chr12	48876285	48890297	+	121273	C12orf54	453	0.00354795
chr2	113125945	113192062	-	727851	RGPD8	101	0.00355775
chr2	113033177	113097640	+	376940	ZC3H6	192	0.00356446
chr1	20878931	20881513	+	163933	FAM43B	376	0.00356855
chr2	231921577	232037540	+	5707	PSMD1	364	0.00356917
chr17	6679551	6700420	+	162517	FBXO39	336	0.00356935
chr6	105384168	105388402	-	100113403	LINC00577	150	0.00358267
chr7	72726534	72742085	-	135892	TRIM50	103	0.00358777
chr3	71003864	71633140	-	27086	FOXP1	1153	0.00359321
chr5	43192169	43280952	+	167359	NIM1	420	0.00360595
chr11	46417961	46615619	-	55626	AMBRA1	154	0.00363169
chr12	48541571	48551377	-	140461	ASB8	322	0.00363759
chr9	132427919	132484951	+	51450	PRRX2	265	0.00364622
chr8	66933790	67012755	+	85479	DNAJC5B	411	0.0036614
chr3	138737872	138739768	-	389151	PRR23B	154	0.0036815
chr19	19230424	19249310	-	54929	TMEM161A	258	0.00368277
chr11	46299227	46342972	+	90993	CREB3L1	162	0.0037184
chr11	49580079	49831969	+	440040	LOC440040	946	0.00373758
chr10	94050919	94113721	+	54708	MARCH5	252	0.00377053
chr1	180882312	180919922	+	57710	KIAA1614	244	0.00378232
chr20	1455235	1472233	-	284759	SIRPB2	352	0.0038092
chr7	72716513	72722864	-	55695	NSUN5	69	0.00382144
chr15	75575181	75588148	+	653643	GOLGA6D	65	0.00382225
chr3	138722803	138725110	-	729627	PRR23A	137	0.00382262
chr19	12786530	12792701	-	1725	DHPS	64	0.00384992
chr15	75550898	75565796	+	653641	GOLGA6C	42	0.00386368
chr3	194308401	194354418	-	93109	TMEM44	566	0.00387453
chr3	50392179	50396939	-	11070	TMEM115	59	0.00388858
chr3	32023265	32033228	+	344787	ZNF860	240	0.00390311
chr12	54891494	54936899	+	3071	NCKAP1L	265	0.00390702
chr20	21491659	21494664	-	4821	NKX2-2	163	0.00391035
chr11	46406639	46408107	-	1132	CHRM4	53	0.00399243
chr11	46473354	46473439	-	100422827	MIR3160-1	46	0.00400635
chr11	46473356	46473437	+	100422825	MIR3160-2	46	0.00400635
chr2	44544747	44589001	-	9581	PREPL	314	0.00402434
chr2	191002485	191068210	+	84281	C2orf88	321	0.00403115
chr10	63661012	63856707	+	84159	ARID5B	474	0.00403907
chr21	29911639	29912677	+	118421	LINC00161	276	0.00405137
chr16	4896665	4932363	+	29855	UBN1	350	0.00405196
chr11	68522087	68609399	-	1374	CPT1A	291	0.00405698
chr10	24564613	24564710	+	693188	MIR603	139	0.00406977
chr1	2252695	2322993	-	79906	MORN1	110	0.00407663
chr3	15708743	15901053	-	23243	ANKRD28	547	0.00411009
chr7	6369039	6388590	-	84792	FAM220A	328	0.00415677
chr2	174771186	174830430	-	6670	SP3	344	0.00416066
chr10	101996912	101997059	-	677800	SNORA12	153	0.00417291
chr10	93808396	94050875	-	22849	CPEB3	397	0.00419448
chr9	131084790	131096351	+	51117	COQ4	118	0.0042134
chr18	22040592	22059921	+	59340	HRH4	335	0.00421393
chr2	99900700	99921218	-	129530	LYG1	204	0.00423772
chr7	105096959	105162685	-	54517	PUS7	438	0.00425064
chr1	25664788	25688852	+	23585	TMEM50A	52	0.00426545
chr20	44650328	44688789	+	57468	SLC12A5	233	0.00431596
chr16	4853203	4897303	-	84656	GLYR1	365	0.00432426
chr1	32256024	32281580	-	90853	SPOCD1	152	0.00433835
chr5	173006645	173012075	+	285593	LOC285593	325	0.00435549
chr3	48785217	48885270	-	5576	PRKAR2A	137	0.00436643
chr11	14299465	14386052	-	22800	RRAS2	207	0.00437225
chr12	48499655	48540187	+	5213	PFKM	356	0.00440319
chr14	37667117	38020464	+	145282	MIPOL1	500	0.00443443
chr8	12651751	12675800	+	101409254	LINC00681	384	0.00444307
chr17	44839871	44896126	-	7473	WNT3	164	0.00444538
chr12	49388932	49393088	-	23109	DDN	135	0.0044647
chr12	111798454	111806925	-	144717	FAM109A	125	0.0044842
chr3	21447217	21448177	+	391518	VENTXP7	372	0.00450475
chr7	31377074	31380538	-	63974	NEUROD6	259	0.00451813
chr1	26485510	26489119	+	79927	FAM110D	230	0.00454574
chr6	92231377	92231455	+	100616174	MIR4643	275	0.0045904
chr3	148415657	148460790	+	185	AGTR1	322	0.00459056
chr12	118501397	118541810	-	54621	VSIG10	308	0.00459894
chr20	62218954	62258381	-	26205	GMEB2	341	0.00459962
chr2	174062440	174146764	-	339751	MLK7-AS1	347	0.00460181
chr4	102341117	102995969	+	55024	BANK1	1424	0.00460793
chr2	27193524	27250087	+	22924	MAPRE3	159	0.00462947
chr1	239549864	240072717	+	1131	CHRM3	1069	0.00463585
chr1	154192654	154243986	+	9898	UBAP2L	203	0.0046413
chr9	1050345	1057554	+	10655	DMRT2	283	0.00465163
chr3	47891044	47891119	+	100302232	MIR1226	68	0.00468174
chr2	210867288	210886984	+	6120	RPE	83	0.00468364
chr2	104995307	105024790	-	100287010	LOC100287010	169	0.00469054
chr2	191513847	191557492	+	4664	NAB1	270	0.00470729
chr3	8661085	8786726	-	51066	SSUH2	480	0.0047096
chr22	18246945	18247025	-	100423025	MIR3198-1	170	0.00472161
chr11	61520120	61555989	+	745	MYRF	196	0.00476077
chr11	18300216	18343721	-	11234	HPS5	259	0.00481369
chr17	33426810	33448541	-	5892	RAD51D	111	0.00482676
chr12	54849735	54867386	-	121355	GTSF1	174	0.00483555
chr19	12799120	12807455	-	84261	FBXW9	52	0.00484255
chr11	27676441	27743605	-	627	BDNF	200	0.00484685
chr12	48919414	48921886	+	341568	OR8S1	415	0.00485146
chr7	72634673	72649979	+	654816	NCF1B	18	0.00486505
chr4	2597827	2734302	+	8603	FAM193A	335	0.0049028
chr11	113845796	113861034	+	3359	HTR3A	191	0.00492987
chr13	58205788	58303065	+	27253	PCDH17	308	0.00493595
chr18	55102916	55158530	+	9480	ONECUT2	323	0.00495265
chr22	19428409	19435755	-	128977	C22orf39	123	0.00498253
chr3	136055998	136471245	-	10274	STAG1	629	0.0049998
chr8	66439242	66474901	-	286186	LOC286186	302	0.00500286
chr9	99579272	99637856	-	158431	ZNF782	19	0.00505565
chr3	47892179	48130769	-	4134	MAP4	239	0.00506289
chr22	19420035	19423596	+	64976	MRPL40	120	0.00506386
chr9	124964855	124991091	-	26468	LHX6	105	0.00509136
chr22	48885287	49147744	+	25817	FAM19A5	1429	0.00511862
chr15	77400497	77712446	-	79834	PEAK1	503	0.00512069
chr6	33553882	33561115	-	401253	LINC00336	465	0.00512077
chr8	9760897	9760982	-	406907	MIR124-1	235	0.00516125
chr18	29339658	29340843	-	147407	SLC25A52	235	0.00517822
chr13	30914406	30948036	-	100188949	LINC00426	249	0.00519226
chr2	159027868	159313265	-	130940	CCDC148	1074	0.00521199
chr6	73983861	74020088	-	387097	C6orf147	313	0.00524002
chr12	48866447	48866843	+	23519	ANP32D	385	0.00525643
chr6	70925742	71012786	-	1297	COL9A1	599	0.00526187
chr3	160394947	160396235	+	80117	ARL14	181	0.00526935
chr1	206940947	206945839	-	3586	IL10	197	0.00527597
chr2	231902280	231914427	+	257407	C2orf72	263	0.00529421
chr8	47752507	47767407	+	497634	LINC00293	69	0.00530479
chr11	68658745	68671303	-	219927	MRPL21	282	0.00530635
chr3	15643139	15687325	+	686	BTD	228	0.0053218
chr9	124584203	124855885	-	158135	TTLL11	735	0.00532406
chr6	33551475	33556803	+	449520	GGNBP1	456	0.00535838
chr1	209757044	209787284	+	57172	CAMK1G	244	0.00537617
chr9	99671356	99672737	+	441454	LOC441454	15	0.00540282
chr8	9757573	9760839	-	157627	LINC00599	243	0.00540714
chr19	281043	291435	-	8612	PPAP2C	252	0.00543526
chr3	182511290	182639421	+	23200	ATP11B	409	0.0054399
chr9	128199672	128469513	-	79109	MAPKAP1	395	0.00548572
chr14	103243815	103377837	+	7187	TRAF3	315	0.00548725
chr1	18434239	18704977	+	84966	IGSF21	862	0.00548961
chr20	23965689	23969416	-	92086	GGTLC1	239	0.00549995
chr1	25688739	25756683	-	6006	RHCE	141	0.00552012
chr3	190930321	190967910	+	344901	OSTN	491	0.00552985
chr1	29138653	29190208	+	4985	OPRD1	331	0.00554241
chr10	51946999	52008370	-	56624	ASAH2	180	0.00555873
chr17	44076615	44077060	+	246744	STH	37	0.00560049
chr4	175204827	175254531	+	80817	CEP44	222	0.00560178
chr2	85048790	85108369	-	129293	TRABD2A	293	0.00560347
chr8	23699433	23712320	-	6781	STC1	284	0.00561663
chr1	145764594	145827103	-	653519	GPR89A	19	0.00562295
chr15	75661719	75748124	-	25942	SIN3A	158	0.00565034
chr15	80696691	80890277	+	9915	ARNT2	727	0.00565472
chr7	107788070	108096841	-	4897	NRCAM	959	0.00566902
chr4	2965342	3042474	+	2868	GRK4	325	0.00569184
chr12	49490922	49504680	-	55716	LMBR1L	109	0.00573549
chr1	145516164	145523732	+	8799	PEX11B	86	0.00576076
chr10	98277866	98346809	-	56889	TM9SF3	411	0.00576227
chr8	439789	495781	-	157695	TDRP	568	0.00576425
chr6	86386724	86388451	-	387066	SNHG5	104	0.00578048
chr11	70708894	70711220	+	220070	SHANK2-AS3	127	0.00579362
chr14	91580356	91691703	+	80017	C14orf159	279	0.00581061
chr7	41733513	41818976	+	285954	INHBA-AS1	263	0.00581595
chr6	86387011	86387086	-	26799	SNORD50A	103	0.00582196
chr6	86387306	86387377	-	692088	SNORD50B	103	0.00582196
chr1	26517118	26529033	+	378807	CATSPER4	321	0.00584692
chr14	103398715	103523742	-	9578	CDC42BPB	210	0.00585546
chr11	17073432	17074591	+	10819	OR7E14P	227	0.00586585
chr2	109757945	109758044	-	100422863	MIR4265	180	0.00586645
chr16	57916243	58005020	-	1258	CNGB1	434	0.00587796
chr12	48961466	48963829	-	3906	LALBA	282	0.00588415
chr15	40985952	40987303	-	100505648	RAD51-AS1	178	0.00590711
chr17	63133455	63223821	+	8787	RGS9	431	0.00592228
chr17	44107281	44302740	-	284058	KANSL1	150	0.00592564
chr17	43716340	43723595	+	147081	CRHR1-IT1	22	0.00592744
chr3	135969166	136056737	+	5096	PCCB	222	0.00600684
chr1	2323213	2336885	+	11079	RER1	90	0.00601372
chr5	42423876	42721980	+	2690	GHR	648	0.0060149
chr11	50368317	50379802	+	646813	LOC646813	463	0.00601975
chr6	33540322	33548070	-	578	BAK1	446	0.00613678
chr22	19437463	19466738	-	7353	UFD1L	174	0.00613829
chr11	68747489	68748455	-	116512	MRGPRD	277	0.00615002
chr1	166026689	166135958	-	149297	FAM78B	374	0.00616058
chr22	18216905	18257431	-	637	BID	276	0.00616467
chr1	59246462	59249785	-	3725	JUN	140	0.00618755
chr15	98285845	98417659	-	91948	LINC00923	668	0.00620182
chr22	45588122	45636650	-	23313	KIAA0930	498	0.00621303
chr6	86317501	86353043	-	10492	SYNCRIP	127	0.00622985
chr1	202102531	202113871	-	127829	ARL8A	262	0.00624792
chr1	97187174	97280605	+	58155	PTBP2	336	0.00625394
chr5	45255051	45696220	-	348980	HCN1	386	0.00629989
chr3	64705682	64941858	+	693126	MIR548A2	961	0.0063118
chr9	69381980	69425109	+	728747	ANKRD20A4	1	0.006324
chr1	151375199	151431941	-	23126	POGZ	166	0.00633699
chr1	43232915	43241413	+	79078	C1orf50	132	0.0063481
chr8	42752032	42885682	+	84376	HOOK3	107	0.00636615
chr16	72042642	72059316	+	1723	DHODH	343	0.00640279
chr8	42751339	42751418	-	100616115	MIR4469	45	0.00641633
chr17	43971747	44105699	+	4137	MAPT	99	0.00644232
chr20	62271057	62284963	-	50861	STMN3	366	0.00645541
chr7	35242041	35293711	-	57057	TBX20	357	0.00646022
chr17	43697709	43913194	+	1394	CRHR1	270	0.00647488
chr12	26026952	26027012	-	100422897	MIR4302	256	0.00647825
chr1	215178884	215410436	+	3776	KCNK2	732	0.00648936
chr7	117864711	117882784	+	56311	ANKRD7	126	0.00649362
chr17	43922255	43924438	+	162540	SPPL2C	193	0.00649946
chr7	151127055	151137899	-	155051	CRYGN	192	0.00651311
chr12	48733792	48745029	-	121274	ZNF641	300	0.00652224
chr10	6469104	6622254	-	5588	PRKCQ	627	0.00655132
chr17	33448630	33457751	+	54752	FNDC8	121	0.00659392
chr2	27255773	27264565	+	54867	TMEM214	83	0.00661039
chr13	67399300	67489163	+	100874064	PCDH9-AS2	240	0.00661579
chr14	29896116	30174608	-	100616347	MIR548AI	556	0.00661792
chr17	43920721	43972879	-	100128977	MAPT-AS1	223	0.00663989
chr9	138235094	138238404	+	157927	C9orf62	179	0.00664673
chr2	166604312	166651169	-	2591	GALNT3	211	0.00666511
chr11	46638825	46697568	+	9776	ATG13	127	0.00668437
chr8	66626568	66753969	-	5150	PDE7A	433	0.00669197
chr11	130318868	130346539	+	170689	ADAMTS15	224	0.00669336
chr7	117824085	117844093	+	51691	NAA38	148	0.00669795
chr8	33448853	33457439	-	78986	DUSP26	118	0.00669962
chr12	58335444	58351052	+	91419	XRCC6BP1	192	0.00669967
chr15	40987326	41024356	+	5888	RAD51	218	0.00672648
chr11	70718374	70718473	-	100500844	MIR3664	120	0.00672745
chr2	10923516	10978103	-	10130	PDIA6	671	0.00674717
chr15	41028085	41048049	-	55177	RMDN3	166	0.00677576
chr17	44270938	44274089	+	644246	KANSL1-AS1	45	0.00679772
chr8	146102335	146126846	-	58500	ZNF250	148	0.00684222
chr20	58438617	58507209	-	10388	SYCP2	40	0.00686644
chr19	42636780	42641251	+	100505622	LOC100505622	82	0.00688279
chr19	42590261	42636625	-	5452	POU2F2	97	0.00688561
chr3	123331142	123603149	-	4638	MYLK	425	0.00694435
chr1	43253660	43263901	+	100129924	LOC100129924	131	0.00696077
chr10	114133915	114188138	+	51703	ACSL5	264	0.00696581
chr16	4932507	4987136	-	5493	PPL	504	0.00696775
chr5	166711842	167691162	+	57451	TENM2	1817	0.00697049
chr17	43677490	43679748	-	644172	LOC644172	18	0.00698621
chr19	58514261	58518574	+	100128398	LOC100128398	271	0.00700238
chr19	42637596	42637665	-	100422980	MIR4323	77	0.00704098
chr1	57320442	57383894	+	731	C8A	330	0.00705812
chr16	85008066	85045141	-	55625	ZDHHC7	536	0.00706387
chr3	88101099	88199016	-	8545	CGGBP1	406	0.00706409
chr16	691848	698474	+	84331	FAM195A	169	0.00706502
chr17	43973148	43976164	+	100130148	MAPT-IT1	49	0.00709567
chr14	37641230	37642998	+	100129794	SLC25A21-AS1	112	0.00713311
chr1	2572806	2706230	-	100287898	TTC34	195	0.0071343
chr11	47608229	47610746	+	399888	FAM180B	86	0.00716929
chr6	126661252	126669754	+	387103	CENPW	71	0.00718499
chr6	150184633	150240644	+	100652739	LOC100652739	278	0.00718599
chr6	33422355	33425320	+	221504	ZBTB9	149	0.00720454
chr14	77807200	77843396	-	283578	TMED8	279	0.0072449
chr2	36583369	36778278	+	51232	CRIM1	662	0.00725079
chr5	137841781	137878989	-	2107	ETF1	155	0.00725744
chr20	49126890	49201086	+	5770	PTPN1	302	0.00727969
chr1	207039153	207042568	+	50604	IL20	128	0.00729828
chr5	140682195	140683612	-	83884	SLC25A2	166	0.00731044
chr2	203141153	203141241	+	692110	SNORD70	161	0.007318
chr2	159023161	159092681	+	554201	CCDC148-AS1	422	0.00733748
chr12	48596121	48597075	-	121275	OR10AD1	364	0.00734971
chr11	68671318	68708069	+	3508	IGHMBP2	348	0.00735065
chr1	184659624	184724041	-	80267	EDEM3	233	0.00735876
chr12	48436680	48500091	-	29843	SENP1	426	0.00738316
chr3	143061087	143065913	+	100885796	SLC9A9-AS1	217	0.00738398
chr11	47586981	47606115	+	4722	NDUFS3	98	0.00738787
chr12	8509559	8549399	-	389634	LINC00937	43	0.0074049
chr2	210885434	211036051	-	151050	KANSL1L	153	0.00740949
chr9	93976096	94124206	-	549	AUH	434	0.00741786
chr6	160327973	160329107	+	4142	MAS1	199	0.00741951
chr11	18287807	18291523	+	6288	SAA1	222	0.00742457
chr7	116592500	116594388	-	93653	ST7-AS1	104	0.00743523
chr7	19155090	19157295	-	7291	TWIST1	106	0.00745115
chr4	99391517	99579812	-	10098	TSPAN5	495	0.00746837
chr13	41363546	41386596	+	10166	SLC25A15	198	0.00748067
chr9	131102838	131123749	+	10999	SLC27A4	118	0.00748602
chr2	154728425	155310489	+	114805	GALNT13	1768	0.00748607
chr6	90074334	90121995	-	58528	RRAGD	248	0.00751416
chr7	151130574	151130725	-	100500835	MIR3907	179	0.00754934
chr10	25464289	25891157	+	57512	GPR158	1422	0.00755802
chr1	25598980	25656936	+	6007	RHD	38	0.00756839
chr12	48577365	48579709	+	387856	C12orf68	341	0.00757317
chr2	42577644	42596150	-	9167	COX7A2L	219	0.00758327
chr10	124768428	124817806	+	36	ACADSB	362	0.00765083
chr17	27082995	27169841	-	55731	FAM222B	212	0.00769008
chr22	45680867	45691755	+	7380	UPK3A	350	0.00769424
chr12	112277572	112280706	-	51275	MAPKAPK5-AS1	155	0.00769818
chr11	47611215	47615961	-	114900	C1QTNF4	86	0.00769981
chr4	778744	819945	-	10815	CPLX1	541	0.00772231
chr2	203130514	203168384	+	51602	NOP58	227	0.00772633
chr11	50003008	50004071	-	283093	OR4C12	352	0.00773841
chr16	72816785	73092534	-	463	ZFHX3	478	0.00774034
chr11	49973942	49974971	+	283092	OR4C13	357	0.00774982
chr11	47593748	47600567	-	55709	KBTBD4	87	0.00778445
chr12	74526955	74686411	-	100507377	LOC100507377	442	0.00779489
chr9	976967	991732	+	58524	DMRT3	324	0.00779994
chr7	7606615	7647110	+	54468	MIOS	356	0.0078065
chr3	44666510	44689963	+	10168	ZNF197	122	0.00781305
chr15	50999736	51057910	-	84888	SPPL2A	371	0.00782894
chr19	12636183	12662356	-	163050	ZNF564	234	0.00783084
chr2	107021135	107084801	-	653489	RGPD3	177	0.00788506
chr6	96969701	97003151	+	23376	UFL1	157	0.0079227
chr9	124922189	124962367	+	254956	MORN5	243	0.00794657
chr6	86215214	86303629	-	57231	SNX14	209	0.00796629
chr16	585315	585368	+	100847028	MIR5587	94	0.00801564
chr1	2336240	2344010	-	5192	PEX10	57	0.00803228
chr4	101316497	101439250	-	51705	EMCN	569	0.0080343
chr5	41904469	41921738	+	285636	C5orf51	145	0.00803435
chr1	25757387	25826698	+	55219	TMEM57	156	0.00803696
chr4	89630939	89651254	+	285512	FAM13A-AS1	185	0.00806916
chr5	41730166	41870791	-	5019	OXCT1	321	0.00807384
chr5	52285155	52390609	+	3673	ITGA2	706	0.00807953
chr2	173600524	173917620	+	11069	RAPGEF4	740	0.0080914
chr15	80215112	80217196	+	283687	C15orf37	314	0.00811697
chr1	12916940	12921764	+	65122	PRAMEF2	83	0.00813612
chr14	85860222	85886418	+	100996280	LINC00911	266	0.00816141
chr2	109743783	109746575	-	100287216	SH3RF3-AS1	176	0.00817868
chr14	74872595	74892805	-	646658	SYNDIG1L	145	0.00819039
chr17	55333211	55757299	+	124540	MSI2	762	0.00822134
chr14	77731833	77737655	-	58157	NGB	370	0.00822183
chr15	57592562	57599967	+	283663	LINC00926	230	0.00826452
chr13	41384901	41384997	+	693206	MIR621	171	0.00827487
chr2	203157773	203157857	+	692058	SNORD11	167	0.0082825
chr2	204103163	204170563	+	57404	CYP20A1	136	0.00828883
chr19	19496641	19619741	+	54815	GATAD2A	311	0.00829303
chr8	128806802	129113499	+	5820	PVT1	835	0.00830828
chr2	203156039	203156151	+	100113392	SNORD11B	168	0.00831686
chr1	173684079	173755840	+	27252	KLHL20	144	0.0083179
chr3	46871893	46875585	-	339906	PRSS42	152	0.0083289
chr1	182615791	182642067	-	85397	RGS8	120	0.00833329
chr22	19318223	19435755	-	7290	HIRA	260	0.00833908
chr7	116593952	116599867	+	338069	ST7-OT4	103	0.00835394
chr2	70834749	70995375	-	119	ADD2	795	0.00837996
chr7	2598631	2654368	+	23288	IQCE	309	0.00838406
chr17	925715	925799	-	100422835	MIR3183	100	0.00842037
chr1	209796788	209796855	-	100422894	MIR4260	200	0.00843639
chr15	75890423	75918719	-	10073	SNUPN	180	0.00845206
chr3	8775485	8788451	+	859	CAV3	257	0.00847535
chr17	6703299	6735060	-	83659	TEKT1	341	0.00848588
chr1	57394882	57431688	-	732	C8B	335	0.00850246
chr3	44690232	44702283	+	7584	ZNF35	110	0.00850368
chr10	114067935	114116353	-	390003	GUCY2GP	351	0.00852051
chr2	203070902	203103322	-	7341	SUMO1	231	0.00852776
chr12	108523510	108644313	+	9671	WSCD2	440	0.00853413
chr8	12623570	12668910	-	340357	LOC340357	408	0.00855771
chr1	209788217	209825820	-	3914	LAMB3	250	0.00858657
chr17	27182042	27188072	+	26284	ERAL1	114	0.00861072
chr11	695590	705028	+	283232	TMEM80	251	0.00861377
chr2	178487976	178973066	-	50940	PDE11A	1655	0.00861782
chr11	76927602	76998463	-	220032	GDPD4	349	0.00862529
chr8	97274166	97346774	+	9791	PTDSS1	349	0.00864828
chr1	24292936	24306953	-	10772	SRSF10	11	0.0087038
chr7	2566707	2566786	+	100616116	MIR4648	140	0.00870548
chr12	78225068	78606790	+	89795	NAV3	1203	0.00874814
chr6	42858002	42858554	-	441150	C6orf226	135	0.00875937
chr17	27188386	27188458	-	574411	MIR451A	110	0.00876775
chr17	27188388	27188456	+	100616273	MIR451B	110	0.00876775
chr17	27188550	27188636	-	406936	MIR144	109	0.00880316
chr17	27188672	27188748	-	100616385	MIR4732	109	0.00880316
chr15	80191181	80216096	-	400410	ST20	355	0.00880499
chr4	773936	775636	-	100129917	LOC100129917	431	0.00883828
chr9	140342022	140353786	-	26012	NSMF	49	0.0088976
chr19	12571997	12662356	-	163051	ZNF709	577	0.00892943
chr6	33387846	33421466	+	8831	SYNGAP1	133	0.00895112
chr6	42847670	42855668	+	285855	RPL7L1	135	0.00895631
chr7	2577443	2595392	-	221927	BRAT1	222	0.00895826
chr12	48722762	48724062	+	341567	H1FNT	270	0.00895939
chr13	24553838	24896669	+	221178	SPATA13	1481	0.0089721
chr19	58488440	58514714	-	80095	ZNF606	299	0.00898895
chr16	81812898	81991899	+	5336	PLCG2	1052	0.00899279
chr7	33053724	33102409	-	51251	NT5C3A	339	0.00900866
chr16	3631183	3661585	-	84464	SLX4	264	0.00903556
chr9	15552871	15971897	+	203238	CCDC171	1157	0.00907181
chr13	111973014	111996594	+	121793	TEX29	353	0.00908455
chr11	113603904	113644485	-	9183	ZW10	359	0.00911445
chr2	203241049	203432474	+	659	BMPR2	392	0.0091201
chr19	42572628	42585720	+	64763	ZNF574	38	0.00914085
chr8	110586404	110704020	-	55638	SYBU	421	0.00915782
chr7	6414125	6443598	+	5879	RAC1	313	0.00918855
chr12	58325231	58329947	-	100506844	LOC100506844	156	0.00920204
chr15	75759461	75871625	-	5780	PTPN9	224	0.00920987
chr3	50126340	50156397	+	10181	RBM5	165	0.00921338
chr2	217363519	217366188	+	6168	RPL37A	187	0.0092515
chr8	33405272	33424643	-	79845	RNF122	166	0.00925452
chr8	106331146	106816767	+	23414	ZFPM2	1069	0.00925961
chr9	22446839	22452472	+	63951	DMRTA1	251	0.00926984
chr18	39766632	40271389	+	284260	LINC00907	1172	0.0093006
chr9	96338908	96441869	+	5253	PHF2	556	0.00931524
chr8	48100929	48104439	+	100287846	LOC100287846	76	0.00934196
chr1	179923907	180084015	+	9857	CEP350	459	0.00936914
chr19	14164178	14169971	-	342979	PALM3	33	0.00937168
chr1	224301788	224349749	+	23219	FBXO28	385	0.00940312
chr2	85804613	85809156	+	8673	VAMP8	176	0.00941125
chr6	166337535	166401527	-	90632	LINC00473	588	0.009483
chr1	154554533	154600456	-	103	ADAR	255	0.00952828
chr13	24883715	24896669	+	338872	C1QTNF9	328	0.00955735
chr2	84743578	85046713	+	1768	DNAH6	535	0.00959304
chr22	38686696	38794527	-	1454	CSNK1E	251	0.00966797
chr17	27071022	27077976	+	9618	TRAF4	105	0.0096713
chr11	117156401	117186972	-	23621	BACE1	248	0.00967161
chr5	152869174	153193429	+	2890	GRIA1	1155	0.0096868
chr7	121958477	122526813	-	93664	CADPS2	1245	0.00968814
chr2	231860838	231889770	+	130560	SPATA3	318	0.00969136
chr8	42911441	42940932	+	2339	FNTA	52	0.00971637
chr5	170736287	170739138	+	30012	TLX3	170	0.00972475
chr1	32799429	32801840	-	65108	MARCKSL1	4	0.00972943
chr1	109792640	109818378	+	1952	CELSR2	217	0.00974324
chr1	25568739	25664656	-	57035	C1orf63	55	0.00980295
chr1	151518271	151518367	+	693139	MIR554	141	0.00982436
chr3	44626455	44637557	+	285349	ZNF660	160	0.00983279
chr5	41925355	41941672	+	26272	FBXO4	146	0.0098753
chr3	125725199	125820391	-	54946	SLC41A3	640	0.00992927
chr12	112280031	112331228	+	8550	MAPKAPK5	236	0.00994698
chr3	88188261	88193814	+	55279	ZNF654	197	0.00995537
chr15	57178367	57210697	-	145783	LOC145783	152	0.00995835
chr19	17712136	17799050	-	23025	UNC13A	335	0.0099646
chr11	57425215	57429337	+	10978	CLP1	124	0.00996572
chr1	150237798	150241609	-	51107	APH1A	180	0.0100008
chr15	77336359	77363570	-	10099	TSPAN3	156	0.0100162
chr21	16333555	16438231	-	8204	NRIP1	315	0.0100173
chr10	94821020	94828454	+	340665	CYP26C1	198	0.0100255
chr18	77915116	78005397	-	84552	PARD6G	378	0.0100515
chr9	112137973	112260593	-	5774	PTPN3	494	0.0100905
chr16	53468350	53525560	+	5934	RBL2	268	0.0100967
chr8	102209265	102218292	-	51123	ZNF706	130	0.010102
chr1	2487804	2495267	+	8764	TNFRSF14	205	0.01011
chr15	42867856	43013196	+	57519	STARD9	232	0.0101172
chr5	140698056	140700351	-	6879	TAF7	156	0.0101277
chr11	49053151	49059529	+	283116	TRIM49B	281	0.0101448
chr16	58028572	58033762	-	57567	ZNF319	179	0.0101655
chr10	124750321	124768366	-	64376	IKZF5	268	0.0101999
chr19	31765850	31840190	-	57616	TSHZ3	298	0.0102741
chr11	117103340	117156404	+	257160	RNF214	295	0.0102871
chr8	134203281	134243932	+	8840	WISP1	367	0.0102875
chr11	117192493	117283982	+	22897	CEP164	436	0.0102882
chr12	112204690	112247789	+	217	ALDH2	152	0.010309
chr5	145969066	146461083	-	5521	PPP2R2B	916	0.010325
chr19	44116252	44118650	+	100170229	SRRM5	151	0.0103265
chr16	3589035	3627392	-	197358	NLRC3	245	0.0104141
chr13	78272146	78272251	-	100500861	MIR3665	193	0.0104223
chr2	202484906	202508252	-	65062	TMEM237	196	0.0104289
chr11	64532075	64546316	-	7536	SF1	72	0.0104355
chr8	9599181	9599278	+	693182	MIR597	296	0.0104468
chr2	168810529	169104105	-	27347	STK39	867	0.0104697
chr8	42704779	42751866	-	81790	RNF170	77	0.010494
chr16	577855	604636	+	6650	SOLH	175	0.0105007
chr2	191069359	191184771	-	26275	HIBCH	500	0.0105288
chr15	41060066	41099676	-	55192	DNAJC17	191	0.0105682
chr14	77732560	77732633	+	100302236	MIR1260A	346	0.0105758
chr5	52405686	52410952	+	257396	LOC257396	370	0.0106011
chr15	66840536	66858317	-	197021	LCTL	351	0.0106153
chr15	75931425	75932664	-	55272	IMP3	162	0.0106196
chr19	58469804	58485902	-	147685	C19orf18	297	0.0106319
chr15	81071711	81243999	+	57214	KIAA1199	474	0.0106323
chr16	4846962	4852951	-	79641	ROGDI	252	0.010643
chr14	61111416	61116155	-	6495	SIX1	98	0.0106522
chr1	150244772	150253335	+	79630	C1orf54	198	0.0106564
chr17	44372496	44415160	+	9884	LRRC37A	44	0.010662
chr22	46435786	46440748	-	100271722	LINC00899	55	0.0106815
chr2	44395999	44471523	+	5495	PPM1B	387	0.0106978
chr7	152456833	152552464	+	57180	ACTR3B	309	0.0107031
chr2	27274490	27293490	+	60509	AGBL5	105	0.0107056
chr16	576846	577407	-	64493	LINC00235	86	0.0107201
chr2	85811530	85820511	+	10791	VAMP5	169	0.0107424
chr1	101337927	101360735	-	2135	EXTL2	165	0.0107625
chr2	106998569	107007851	+	285189	PLGLA	116	0.0107627
chr1	150230217	150237480	+	23632	CA14	181	0.0107928
chr17	47366567	47439835	-	22834	ZNF652	373	0.0108052
chr1	43272722	43283059	-	374969	CCDC23	142	0.0108078
chr19	305574	344791	-	54531	MIER2	298	0.0108121
chr12	62860596	62991363	+	23041	MON2	540	0.0108354
chr19	59055835	59062082	+	10155	TRIM28	111	0.0108469
chr4	6911170	7034845	+	57533	TBC1D14	489	0.010848
chr17	44363861	44657088	-	51326	ARL17A	55	0.0108546
chr15	66797430	66841822	+	55055	ZWILCH	416	0.010865
chr19	12863406	12869271	+	54831	BEST2	31	0.0108781
chr19	47567446	47617009	-	23211	ZC3H4	124	0.0108997
chr14	38058756	38064325	-	3169	FOXA1	188	0.010915
chr2	64068097	64118696	+	7360	UGP2	199	0.0109204
chr7	150782953	150841523	+	116988	AGAP3	280	0.0109239
chr14	30045686	30396899	-	5587	PRKD1	683	0.0109297
chr17	62540734	62658386	-	64750	SMURF2	105	0.0109657
chr16	72072000	72128215	-	54957	TXNL4B	350	0.0109825
chr6	150204510	150217195	-	135250	RAET1E	225	0.0110361
chr19	17830302	17845324	+	55201	MAP1S	288	0.0110572
chr16	71963440	72033877	-	342372	PKD1L3	473	0.0110577
chr3	44596712	44624973	+	55888	ZKSCAN7	172	0.0110651
chr3	88198892	88207115	+	285237	C3orf38	206	0.0110835
chr5	33440801	33468196	+	6897	TARS	263	0.0110976
chr16	58010338	58022017	+	374739	TEPP	184	0.0111057
chr1	2486162	2488450	-	100133445	LOC100133445	190	0.0111191
chr1	43638000	43720029	+	149465	WDR65	354	0.0111213
chr1	43212005	43232755	-	64175	LEPRE1	154	0.0111366
chr1	2281852	2284100	-	100129534	LOC100129534	72	0.0111399
chr5	31936207	31936265	-	100422874	MIR4279	255	0.0111498
chr15	51348798	51397473	-	388121	TNFAIP8L3	231	0.0111698
chr2	85825669	85829822	-	129303	TMEM150A	154	0.0112046
chr2	171034654	171511674	+	140469	MYO3B	1466	0.0112452
chr6	119498365	119670931	-	4121	MAN1A1	727	0.0112554
chr1	59120410	59165747	-	114803	MYSM1	458	0.0112999
chr20	35504569	35522632	+	140711	TLDC2	207	0.0113076
chr1	109822175	109825808	-	84722	PSRC1	175	0.0113256
chr2	233470766	233547491	+	80303	EFHD1	367	0.0113697
chr12	111890017	112037480	-	6311	ATXN2	135	0.0113886
chr17	43578683	43597889	-	55073	LRRC37A4P	45	0.0113942
chr15	80253231	80263643	-	597	BCL2A1	273	0.0114376
chr1	2481358	2484284	-	115110	LOC115110	181	0.0114487
chr6	130339727	130462594	+	84456	L3MBTL3	505	0.0114643
chr15	72635777	72668520	-	3073	HEXA	45	0.0114968
chr6	27925018	27925960	+	26212	OR2B6	91	0.0115211
chr8	57353512	57359282	-	5179	PENK	245	0.0115246
chr3	194429149	194502897	+	100507391	LOC100507391	451	0.0115306
chr12	102789644	102874378	-	3479	IGF1	180	0.0115393
chr10	94178417	94179363	+	100507674	MARK2P9	193	0.0115393
chr1	47004367	47035927	+	100507423	MKNK1-AS1	210	0.0115522
chr19	44111375	44124014	-	126299	ZNF428	171	0.0115663
chr2	198669425	199014608	+	5334	PLCL1	646	0.0115666
chr16	3702939	3708096	+	1773	DNASE1	202	0.0116408
chr2	113239742	113290222	+	150465	TTL	256	0.0116595
chr10	11113505	11147451	-	439950	CELF2-AS2	406	0.0116943
chr9	15464064	15511003	-	11168	PSIP1	281	0.0117074
chr13	41303431	41345347	-	10240	MRPS31	199	0.011728
chr20	37353104	37358015	+	140679	SLC32A1	337	0.0117726
chr3	49946301	49967445	-	84315	MON1A	161	0.0117791
chr2	202352143	202483905	-	151254	ALS2CR11	454	0.0118067
chr11	58294343	58345693	-	9404	LPXN	163	0.0118098
chr1	2522080	2564481	-	79258	MMEL1	203	0.0118201
chr10	91190050	91295313	-	387700	SLC16A12	342	0.0118387
chr18	61322430	61329197	-	6317	SERPINB3	149	0.011841
chr1	151372040	151374412	+	5692	PSMB4	113	0.0118595
chr7	2394473	2420377	+	8662	EIF3B	251	0.0118669
chr11	64513860	64528187	-	5837	PYGM	96	0.0118679
chr14	74946835	74946907	-	100616211	MIR4709	162	0.0119361
chr9	131133597	131154295	+	81605	URM1	140	0.0119852
chr18	61370084	61393666	+	89778	SERPINB11	285	0.0120205
chr3	135684514	135866752	+	5523	PPP2R3A	383	0.0120552
chr14	80943325	81425828	-	145508	CEP128	1392	0.0120609
chr4	70066050	70080449	-	10720	UGT2B11	563	0.0120623
chr1	154293591	154297801	+	89872	AQP10	250	0.0120939
chr2	85832375	85839179	-	388969	C2orf68	150	0.0120959
chr1	33979608	34631443	-	114784	CSMD2	1406	0.0121087
chr16	53525191	53537170	-	64400	AKTIP	196	0.0121113
chr11	49075265	49080664	-	646754	TRIM64C	232	0.0121243
chr1	207991723	207995941	+	148696	LOC148696	227	0.0121591
chr2	85822836	85824831	+	51255	RNF181	152	0.0121661
chr1	150254952	150259501	+	148523	C1orf51	200	0.0121849
chr7	19184404	19185044	-	222894	FERD3L	129	0.0122051
chr7	41728600	41742706	-	3624	INHBA	144	0.0122115
chr11	101390550	101390636	-	100500823	MIR3920	449	0.0122371
chr1	2517898	2522908	+	127281	FAM213B	198	0.0122532
chr1	26737268	26756219	+	79727	LIN28A	234	0.012255
chr10	79793517	79816571	+	6229	RPS24	49	0.0122558
chr17	906757	1090616	-	29	ABR	299	0.0122572
chr9	99631181	99634510	+	100132781	LOC100132781	17	0.0122782
chr21	46683842	46707811	-	23275	POFUT2	270	0.012296
chr19	33790839	33793430	-	1050	CEBPA	268	0.0123212
chr5	1050488	1112172	-	10723	SLC12A7	258	0.0123263
chr8	42948648	42978323	+	84197	SGK196	59	0.0123314
chr14	53196882	53241705	+	6815	STYX	202	0.0123672
chr12	54410641	54449814	+	3221	HOXC4	165	0.0123706
chr8	133879204	134147143	+	7038	TG	1003	0.0123895
chr15	100511642	100882183	-	170691	ADAMTS17	1481	0.0124001
chr12	125811161	126143589	+	114795	TMEM132B	995	0.0124036
chr16	903634	1031318	-	64788	LMF1	374	0.0124406
chr5	92919042	92929786	+	7025	NR2F1	82	0.0124409
chr1	167190065	167396582	+	5451	POU2F1	326	0.0124601
chr4	80748624	80784401	+	118425	PCAT4	375	0.0124797
chr2	109510926	109605828	-	10913	EDAR	354	0.0125185
chr16	58035276	58055527	+	79650	USB1	203	0.0125277
chr14	74946642	74960084	-	10577	NPC2	195	0.0125358
chr7	72349935	72421979	+	9883	POM121	64	0.0125499
chr4	129730778	129796379	+	79960	PHF17	227	0.0126984
chr19	17858526	17899377	+	23149	FCHO1	303	0.0127005
chr7	74072029	74175022	+	2969	GTF2I	96	0.0127092
chr10	79734906	79789298	-	11128	POLR3A	117	0.0127135
chr5	151149353	151151069	-	100652758	LOC100652758	151	0.012731
chr18	77905806	77936315	+	100130522	PARD6G-AS1	343	0.012761
chr2	215796265	216003151	-	26154	ABCA12	414	0.012806
chr15	72668453	72671129	+	80072	HEXA-AS1	31	0.0128184
chr1	151512780	151556059	+	7286	TUFT1	196	0.0128396
chr12	4918341	4960278	+	3742	KCNA6	369	0.0129526
chr16	684428	686347	-	84326	C16orf13	167	0.012964
chr8	141521396	141527252	+	54108	CHRAC1	154	0.0129951
chr9	135037333	135118220	+	84628	NTNG2	309	0.0130349
chr11	64494382	64512928	-	10235	RASGRP2	109	0.0130364
chr11	64556608	64570713	-	5871	MAP4K2	54	0.0130532
chr11	27639172	27656174	-	101410541	LINC00678	174	0.0130622
chr2	100889752	100939195	-	164832	LONRF2	368	0.0130731
chr17	8700427	8702667	-	162387	MFSD6L	222	0.0130786
chr1	46972667	46979886	+	127343	DMBX1	191	0.013092
chr12	112336866	112339706	+	8759	ADAM1A	164	0.0130928
chr1	26758772	26797795	+	79947	DHDDS	244	0.0131213
chr7	113516881	113559082	-	5506	PPP1R3A	187	0.0131649
chr19	44126521	44143991	-	199731	CADM4	197	0.0131824
chr22	19467413	19508135	+	8318	CDC45	265	0.0131932
chr19	33793762	33795963	+	80054	CEBPA-AS1	269	0.0132011
chr19	59024896	59031188	-	84878	ZBTB45	126	0.0132042
chr7	143268893	143271480	+	441294	CTAGE15	2	0.0132234
chr16	3708037	3767598	-	10131	TRAP1	197	0.0132287
chr6	73919470	74019938	-	80759	KHDC1	505	0.0132468
chr14	33408458	34273382	+	64067	NPAS3	2027	0.0132592
chr1	99127235	99226056	+	51375	SNX7	423	0.0132592
chr6	134758853	134825158	+	154092	LOC154092	406	0.0132708
chr11	128834954	129062093	-	9743	ARHGAP32	608	0.0132873
chr12	70037333	70093196	-	144453	BEST3	480	0.0132993
chr2	200332820	200337481	+	150538	SATB2-AS1	73	0.0133233
chr8	19796581	19824770	+	4023	LPL	350	0.0133697
chr10	93683735	93790080	+	9044	BTAF1	364	0.0133824
chr1	150293927	150325704	+	9129	PRPF3	325	0.0133867
chr9	140317846	140328858	+	10811	NOXA1	53	0.0133883
chr1	150266268	150280819	+	54460	MRPS21	235	0.0133913
chr3	46753605	46854064	-	29122	PRSS50	457	0.0133986
chr3	125247701	125314381	-	114885	OSBPL11	400	0.0134103
chr16	639356	679273	+	57799	RAB40C	219	0.0134239
chr1	26437655	26452039	+	149420	PDIK1L	210	0.0134301
chr20	61294378	61297973	-	100127888	LOC100127888	139	0.0134498
chr12	111471827	111788358	+	23316	CUX2	283	0.0134602
chr14	77972339	78083110	-	9517	SPTLC2	806	0.0135335
chr19	59062932	59066486	-	27243	CHMP2A	93	0.0135341
chr9	140328815	140335901	-	377841	ENTPD8	56	0.0135576
chr13	112721912	112726020	+	6656	SOX1	146	0.0135748
chr5	52083773	52249485	+	3672	ITGA1	783	0.0135797
chr17	43513265	43568146	-	9842	PLEKHM1	69	0.0135998
chr19	44100543	44118649	+	79177	ZNF576	190	0.0136001
chr16	72127614	72146811	+	9785	DHX38	236	0.0136368
chr11	17515441	17565963	-	10083	USH1C	404	0.0136391
chr20	49506882	49547527	-	23394	ADNP	208	0.0136689
chr5	52393894	52405598	-	4338	MOCS2	410	0.013697
chr11	12308446	12380691	+	84953	MICALCL	438	0.013697
chr3	46783580	46854064	-	377047	PRSS45	382	0.0137224
chr14	53173895	53194716	+	5706	PSMC6	187	0.0137367
chr9	130922538	130926207	+	79095	C9orf16	124	0.0137477
chr1	47011315	47016887	-	148930	KNCN	164	0.0138054
chr12	112123856	112194911	+	80724	ACAD10	108	0.0138168
chr17	74864797	74946471	+	146664	MGAT5B	659	0.0138213
chr9	131217433	131263571	+	4957	ODF2	189	0.0138776
chr12	23685230	24715383	-	6660	SOX5	2405	0.0139045
chr9	124906337	124922098	-	4702	NDUFA8	260	0.0139286
chr14	78266425	78400297	+	57143	ADCK1	784	0.0139492
chr4	42112869	42154895	-	389206	BEND4	270	0.0139746
chr5	137896731	137896799	-	26785	SNORD63	101	0.0140022
chr19	59070552	59086164	+	100131691	LOC100131691	78	0.0140235
chr11	18343815	18388590	+	2965	GTF2H1	307	0.0140583
chr14	65877310	65879335	-	645431	FUT8-AS1	182	0.0140791
chr16	681011	684116	+	117166	WFIKKN1	189	0.014095
chr18	61304492	61328476	-	6318	SERPINB4	164	0.0141156
chr8	57430877	57472382	-	100507632	LOC100507632	402	0.0141249
chr2	27293341	27294567	-	100128731	OST4	89	0.014145
chr8	110253147	110346350	-	84955	NUDCD1	380	0.014155
chr5	106712589	107006596	-	1946	EFNA5	811	0.0141924
chr8	101585111	101661893	-	169166	SNX31	369	0.0142174
chr3	129035113	129043412	+	339942	H1FX-AS1	239	0.0142229
chr22	32439018	32509011	+	6523	SLC5A1	435	0.0142432
chr4	103998781	104021024	-	56898	BDH2	146	0.0142475
chr19	47549166	47551882	-	54958	TMEM160	109	0.0142477
chr6	135818938	136037193	+	100131814	LINC00271	271	0.014257
chr9	97488950	97849500	+	84909	C9orf3	551	0.014262
chr19	49949549	49955115	-	55011	PIH1D1	208	0.0142681
chr17	2310274	2318730	-	284009	LOC284009	186	0.0142695
chr1	145470507	145475647	+	284615	ANKRD34A	51	0.0142794
chr12	70636773	70748773	+	4848	CNOT2	583	0.0142861
chr11	57412559	57417417	-	219539	YPEL4	134	0.014325
chr19	44150246	44174498	-	5329	PLAUR	275	0.01433
chr2	209224568	209704818	+	5746	PTH2R	1024	0.0143431
chr2	214149102	215275225	+	79582	SPAG16	2353	0.0143901
chr1	154929501	154934258	-	90780	PYGO2	74	0.0143911
chr7	150755298	150773614	+	6522	SLC4A2	227	0.0144327
chr6	149275396	149285820	-	100128176	LOC100128176	334	0.0144362
chr11	17414431	17498449	-	6833	ABCC8	544	0.0144812
chr19	12125531	12146525	-	163059	ZNF433	123	0.0145258
chr3	44481261	44561226	-	353274	ZNF445	234	0.0145268
chr11	58390145	58393205	+	1270	CNTF	220	0.0145358
chr12	113587662	113597081	+	387885	CCDC42B	209	0.0145492
chr1	168510002	168513235	-	6846	XCL2	276	0.0145587
chr12	89813497	89920039	-	282809	POC1B	395	0.0145625
chr1	182584274	182585764	+	284648	LOC284648	144	0.0145878
chr5	151151475	151184915	+	10146	G3BP1	214	0.0145964
chr9	131266970	131304580	+	2733	GLE1	125	0.0146042
chr5	137890570	137911318	-	3313	HSPA9	125	0.0146055
chr9	131174044	131199630	+	51148	CERCAM	154	0.0146342
chr6	3269206	3456793	-	63027	SLC22A23	833	0.0146436
chr14	74960422	74962271	+	122961	ISCA2	187	0.0146529
chr9	129567284	129600487	+	23099	ZBTB43	101	0.0146929
chr16	85131964	85146114	-	339145	FAM92B	419	0.0146939
chr6	151725896	151773316	-	55005	RMND1	332	0.0147595
chr17	33458367	33469322	-	54475	NLE1	145	0.0147746
chr6	18128544	18155374	-	7172	TPMT	308	0.0148014
chr7	104622193	104631612	-	100216546	LOC100216546	137	0.0148412
chr1	166123979	166124035	-	100126349	MIR921	121	0.0148607
chr5	140625146	140627801	+	56121	PCDHB15	190	0.0148632
chr19	42702744	42724304	-	162989	DEDD2	123	0.0148771
chr2	240115026	240117153	-	85009	MGC16025	326	0.014891
chr1	153965167	154127592	-	91181	NUP210L	250	0.0149058
chr6	40359372	40555126	-	57497	LRFN2	773	0.0149129
chr8	87484577	87521009	-	51115	RMDN1	343	0.0149329
chr22	32908539	33454377	-	8224	SYN3	1528	0.014942
chr11	49168186	49230222	-	2346	FOLH1	359	0.0149758
chr11	50238998	50257633	-	441601	LOC441601	367	0.0150099
chr12	113633245	113658880	-	115811	IQCD	182	0.0150191
chr8	144694787	144699732	-	7264	TSTA3	260	0.0150391
chr2	5832798	5841517	+	6664	SOX11	255	0.0150646
chr10	91352503	91352584	-	406901	MIR107	289	0.0150721
chr2	232063293	232238606	+	80210	ARMC9	391	0.0150768
chr9	97572243	97572339	+	100313780	MIR2278	176	0.0151078
chr22	38698865	38794931	-	400927	LOC400927	232	0.015132
chr2	74056042	74094295	+	10617	STAMBP	193	0.0151346
chr19	42502467	42569957	-	2901	GRIK5	69	0.0151511
chr22	18111681	18213621	+	23786	BCL2L13	517	0.0151552
chr9	131154896	131154993	-	407003	MIR219-2	120	0.015178
chr9	131154899	131154987	+	100616335	MIR2964A	120	0.015178
chr10	94833231	94837641	+	1592	CYP26A1	192	0.0152032
chr3	15915277	15915356	+	693148	MIR563	208	0.0152131
chr3	108897011	108904108	+	677779	LINC00488	235	0.0152264
chr15	41056284	41059911	+	2644	GCHFR	139	0.015237
chr12	113594977	113623284	-	79039	DDX54	215	0.0152418
chr1	153963238	153964631	+	6232	RPS27	86	0.0152487
chr12	48366747	48398285	-	1280	COL2A1	386	0.0152491
chr4	25000470	25032414	-	55203	LGI2	422	0.0152977
chr4	89617065	89619023	-	266812	NAP1L5	150	0.015314
chr14	53241910	53258386	-	64841	GNPNAT1	151	0.0153668
chr12	53083410	53097247	-	374454	KRT77	366	0.0153684
chr5	7869216	7901235	+	4552	MTRR	373	0.0153707
chr17	44928967	44964096	+	7484	WNT9B	169	0.0153735
chr8	99439249	99443023	+	3788	KCNS2	106	0.0153828
chr6	149068270	149398126	+	10090	UST	984	0.015405
chr15	80135888	80215448	-	100528021	ST20-MTHFS	507	0.0154171
chr13	41048130	41240734	-	2308	FOXO1	462	0.0154346
chr6	124125068	125146786	+	154215	NKAIN2	2080	0.015438
chr22	32329506	32341336	-	25775	C22orf24	285	0.0154405
chr6	151685249	151712677	-	57621	ZBTB2	269	0.0154546
chr8	145582216	145584948	+	79581	SLC52A2	95	0.0154793
chr19	58962970	58969199	+	388569	ZNF324B	229	0.015483
chr15	75941347	75950968	+	257364	SNX33	169	0.0155023
chr22	32340478	32353590	+	7533	YWHAH	317	0.0155405
chr2	161993465	162092683	+	10010	TANK	175	0.0155414
chr7	150778171	150780620	-	83590	TMUB1	203	0.0155461
chr1	154934773	154946959	-	6464	SHC1	84	0.0155502
chr3	46761072	46777921	-	100287362	PRSS46	315	0.0155607
chr12	49372235	49376396	+	7471	WNT1	162	0.0155618
chr11	58346586	58393205	+	386607	ZFP91-CNTF	273	0.0155949
chr19	13885256	13889586	+	28974	C19orf53	194	0.015629
chr9	140201347	140317714	-	54932	EXD3	61	0.015635
chr19	16435650	16438339	+	10365	KLF2	186	0.0156465
chr1	28052489	28089423	+	199870	FAM76A	10	0.0157011
chr22	17597188	17602257	-	27439	CECR6	247	0.0157091
chr5	151122382	151138210	-	475	ATOX1	176	0.0157129
chr22	17565848	17596584	+	23765	IL17RA	325	0.0157586
chr15	93160678	93277304	-	400451	FAM174B	723	0.0158034
chr1	205197037	205242471	+	9911	TMCC2	290	0.0158066
chr2	27070968	27173219	+	56896	DPYSL5	341	0.0158238
chr14	91592769	91592896	+	100124539	SNORA11B	126	0.0158299
chr8	145579087	145583036	-	26233	FBXL6	97	0.0158377
chr20	19222945	19265240	-	100130264	LOC100130264	227	0.0158616
chr16	28995525	29002104	+	27040	LAT	73	0.0158622
chr6	38874270	38920883	-	100131047	LOC100131047	370	0.0158783
chr1	154948168	154948259	+	100423020	MIR4258	66	0.0158809
chr10	27961802	28034778	-	283078	MKX	425	0.0159113
chr7	99578384	99591588	+	646282	AZGP1P1	186	0.0159323
chr19	59067078	59070343	-	9040	UBE2M	86	0.0159353
chr1	205271190	205290883	-	81788	NUAK2	333	0.0159372
chr8	94358694	94712661	-	642924	LINC00535	659	0.0159645
chr15	77516249	77517746	-	81698	LINC00597	119	0.0159788
chr1	168756178	168762126	+	79100	LINC00626	236	0.0159824
chr1	154916558	154928567	-	57326	PBXIP1	85	0.0160328
chr16	73126247	73127672	+	283902	HCCAT5	157	0.0160409
chr4	80327506	80329372	-	2712	GK2	119	0.0160421
chr19	59073283	59084942	-	7593	MZF1	75	0.0160936
chr19	44088518	44100287	-	126298	IRGQ	197	0.0161109
chr5	1063010	1063089	-	100616479	MIR4635	121	0.0161265
chr20	62289162	62330051	+	100533107	RTEL1-TNFRSF6B	410	0.0161325
chr12	92534053	92539673	-	694	BTG1	241	0.0161453
chr1	153954092	153958853	-	5872	RAB13	91	0.0161496
chr1	68297970	68668670	+	100289178	GNG12-AS1	913	0.016173
chr19	49164663	49176264	-	126147	NTN5	208	0.0161851
chr15	74032140	74043816	-	388135	C15orf59	275	0.0161913
chr7	26677489	26686924	+	285941	C7orf71	275	0.0161937
chr10	101909846	101945814	-	10613	ERLIN1	183	0.0162035
chr11	27528398	27719718	+	497258	BDNF-AS	339	0.0162149
chr6	151773421	151791232	+	79624	C6orf211	311	0.0162235
chr20	35879489	35890238	-	2691	GHRH	134	0.0162292
chr7	99564349	99573735	-	563	AZGP1	197	0.016248
chr3	41288089	42003660	-	54986	ULK4	1983	0.0163279
chr12	49521566	49525304	-	10376	TUBA1B	107	0.0163589
chr17	47481419	47492242	-	5245	PHB	221	0.016376
chr19	17905918	17924385	+	10331	B3GNT3	217	0.0163833
chr4	121956781	121993673	-	79625	NDNF	344	0.0164017
chr12	112369086	112451023	-	89894	TMEM116	234	0.0164063
chr9	20658308	20995954	+	54914	FOCAD	895	0.0164261
chr3	47537129	47555199	-	54859	ELP6	98	0.0164448
chr7	82383320	82792197	-	27445	PCLO	1108	0.0164615
chr7	150773707	150777970	-	10922	FASTK	213	0.0164641
chr17	65373396	65693379	+	26207	PITPNC1	689	0.01648
chr8	145576885	145579269	-	340393	TMEM249	93	0.0164925
chr13	78109808	78219398	+	8796	SCEL	401	0.0166579
chr15	41062158	41064648	+	643338	C15orf62	130	0.0166727
chr1	50883222	50889119	-	63950	DMRTA2	189	0.0166932
chr12	123468026	123635285	-	57605	PITPNM2	180	0.0166944
chr12	112079949	112123790	-	8315	BRAP	92	0.0167103
chr15	72690667	72700708	+	338949	TMEM202	24	0.0167333
chr17	27582853	27621166	-	57532	NUFIP2	218	0.0167434
chr13	37574677	37583751	+	11340	EXOSC8	123	0.0167805
chr1	154947117	154951725	+	1163	CKS1B	69	0.016787
chr9	128509616	128729655	+	5090	PBX3	346	0.0167953
chr13	85937737	86118797	+	100874137	LINC00351	641	0.0168016
chr6	34555065	34664625	-	64771	C6orf106	419	0.0168194
chr2	42396489	42559688	+	27436	EML4	617	0.0168306
chr17	2287353	2304258	-	4335	MNT	240	0.0168361
chr9	139216997	139221779	-	26102	DKFZP434A062	54	0.016844
chr19	59086765	59110852	+	65996	MGC2752	64	0.0168492
chr15	50849351	50979012	-	54822	TRPM7	567	0.0168634
chr2	15731744	15771235	+	1653	DDX1	380	0.0168729
chr19	34112860	34264414	+	64377	CHST8	431	0.0168832
chr4	1795038	1810599	+	2261	FGFR3	59	0.0169033
chr6	71276624	71298606	+	135154	C6orf57	299	0.0169341
chr3	186933872	187009810	-	5648	MASP1	369	0.016935
chr17	27055831	27069784	+	284086	NEK8	106	0.0169543
chr16	4838397	4846492	+	440335	LOC440335	250	0.0169551
chr19	12035882	12091198	+	284390	ZNF763	157	0.0169792
chr1	45769581	45771291	+	400752	LOC400752	152	0.0169992
chr21	46707966	46717269	+	642852	LOC642852	257	0.0170278
chr8	144686082	144691784	-	65263	PYCRL	272	0.0170475
chr6	138144806	138189370	-	100130476	LOC100130476	191	0.0170571
chr1	154669941	154842754	-	3782	KCNN3	483	0.0170626
chr11	64570985	64578766	-	4221	MEN1	56	0.0170718
chr2	175664041	175870107	-	1123	CHN1	358	0.0170819
chr2	99858710	99871570	-	254773	LYG2	150	0.0171128
chr5	93486555	93954309	-	285600	KIAA0825	648	0.0171904
chr2	85771977	85788657	-	2677	GGCX	235	0.0172374
chr21	34442449	34444728	+	116448	OLIG1	212	0.0172849
chr8	87526655	87573726	+	8895	CPNE3	356	0.0173046
chr8	10753656	11058875	-	286046	XKR6	1062	0.0173167
chr5	77298149	77590579	-	8546	AP3B1	616	0.0173203
chr8	30853320	30891231	-	29942	PURG	223	0.0173344
chr7	105172531	105208124	+	60561	RINT1	387	0.0173516
chr10	61786055	62493284	-	288	ANK3	2017	0.0173792
chr12	112451151	112461024	+	10961	ERP29	119	0.0174266
chr16	12070601	12668146	+	92017	SNX29	2432	0.0174294
chr20	3912068	3996216	-	11237	RNF24	459	0.0174668
chr10	43689983	43762367	-	221002	RASGEF1A	373	0.0174754
chr20	44637546	44645200	+	4318	MMP9	163	0.0174856
chr1	10520602	10532613	-	1676	DFFA	211	0.0174921
chr10	49892920	50191001	+	57705	WDFY4	989	0.0174948
chr8	144680073	144682485	+	84948	TIGD5	286	0.0175208
chr6	20402136	20493945	+	1871	E2F3	333	0.0175229
chr9	114089762	114090713	-	26248	OR2K2	163	0.0175298
chr1	26688124	26699266	-	257101	ZNF683	316	0.0175527
chr12	113623554	113630119	+	84934	C12orf52	158	0.0175538
chr11	117162061	117162857	+	100379571	BACE1-AS	174	0.0175541
chr12	3918026	3982608	-	57097	PARP11	376	0.0175609
chr1	153946744	153950451	-	10899	JTB	95	0.0176255
chr7	19744980	19745059	-	100422967	MIR3146	240	0.0176274
chr15	56922373	57210697	-	54816	ZNF280D	458	0.0176414
chr19	49141295	49185502	+	653677	SEC1P	293	0.0176485
chr7	105205579	105221976	-	100130771	EFCAB10	304	0.0177028
chr6	135502452	135540311	+	4602	MYB	221	0.0177257
chr8	9413444	9639856	+	8658	TNKS	1111	0.0177276
chr15	35838395	36151202	+	100507466	DPH6-AS1	824	0.0177534
chr1	154897207	154909484	-	10654	PMVK	98	0.0177602
chr15	66629007	66649054	-	54962	TIPIN	257	0.0178165
chr6	34724870	34741634	+	6631	SNRPC	351	0.0178177
chr13	72012097	72441330	-	1602	DACH1	463	0.0178296
chr19	58990878	59023432	-	10998	SLC27A5	183	0.0178905
chr1	180601145	180859415	+	9213	XPR1	534	0.0179259
chr9	19230762	19374137	+	55667	DENND4C	477	0.0179464
chr11	46698624	46722215	-	392	ARHGAP1	136	0.0179486
chr1	12939032	12946025	-	400735	PRAMEF4	74	0.0179532
chr8	17433941	17500642	+	5157	PDGFRL	726	0.018014
chr5	146614578	146764241	+	202374	STK32A	653	0.0180163
chr11	15987994	16760190	-	55553	SOX6	1308	0.0180382
chr11	69924407	70035652	+	55107	ANO1	597	0.0180778
chr18	25530929	25757445	-	1000	CDH2	526	0.0180954
chr5	151202073	151304397	-	2741	GLRA1	371	0.018108
chr1	43198763	43205925	-	149461	CLDN19	140	0.0181194
chr20	47662782	47713497	+	1434	CSE1L	321	0.0181792
chr5	42756919	42802539	+	100129792	CCDC152	331	0.0182049
chr12	102590236	102591614	-	5367	PMCH	116	0.0182156
chr2	64119666	64246214	-	51542	VPS54	349	0.018233
chr1	75033794	75139422	-	127254	C1orf173	272	0.0182367
chr3	129033613	129035120	-	8971	H1FX	233	0.0182474
chr11	90288941	90289025	-	100616186	MIR4490	331	0.0182481
chr9	2015341	2193623	+	6595	SMARCA2	750	0.0182502
chr4	699572	764427	+	10336	PCGF3	505	0.0183019
chr19	12490002	12512088	-	90576	ZNF799	374	0.0183292
chr1	109834986	109849663	-	343263	MYBPHL	173	0.0183489
chr17	33336130	33448541	-	100529207	RAD51L3-RFFL	172	0.0184065
chr17	9153787	9479275	-	9482	STX8	767	0.0184437
chr12	113659259	113736389	+	53373	TPCN1	300	0.018456
chr13	38109076	38125673	+	400121	LINC00547	350	0.0184562
chr17	33254877	33288528	-	10693	CCT6B	127	0.018502
chr6	53883713	54131078	+	90523	MLIP	678	0.0185037
chr19	13875336	13885096	+	84245	MRI1	196	0.0185045
chr8	57870487	57906430	-	54928	IMPAD1	267	0.0185047
chr15	57668702	57842925	+	84952	CGNL1	838	0.0185327
chr8	19041185	19103032	-	100128993	LOC100128993	618	0.0185547
chr13	24995068	25086948	-	143	PARP4	850	0.0186064
chr6	18155618	18224084	+	221656	KDM1B	369	0.0186121
chr1	153940314	153946840	+	148327	CREB3L4	99	0.0186203
chr10	124739555	124749923	+	118672	PSTK	242	0.0186303
chr19	2037469	2051243	-	2872	MKNK2	78	0.018653
chr3	125822482	125826912	+	100874204	ALDH1L1-AS1	380	0.0186617
chr19	58545433	58565999	+	284312	ZSCAN1	321	0.0186866
chr3	50137035	50138421	-	100775107	LUST	128	0.0186914
chr7	62751669	62764434	-	643955	ZNF733P	111	0.0187197
chr4	7032280	7047958	-	100129931	LOC100129931	237	0.0187491
chr10	98353068	98480279	-	118788	PIK3AP1	406	0.0187808
chr7	150750898	150755052	-	1020	CDK5	207	0.0187823
chr11	87846414	87908635	-	23682	RAB38	677	0.0188042
chr7	32997004	33046543	+	11328	FKBP9	340	0.0188179
chr2	240684553	240722356	+	150935	LOC150935	466	0.0188329
chr1	108765962	108786703	-	148545	NBPF4	154	0.0188361
chr10	90484300	90512513	+	643414	LIPK	408	0.0188766
chr9	3824127	4300035	-	169792	GLIS3	1825	0.0188962
chr2	42669156	42721237	-	170850	KCNG3	336	0.0189202
chr1	109756514	109780804	+	6301	SARS	286	0.019002
chr7	111366163	111846462	-	9732	DOCK4	923	0.0190353
chr22	20236656	20236734	-	100302118	MIR1286	44	0.019099
chr1	36621802	36646441	+	55700	MAP7D1	116	0.0191364
chr1	17066767	17299474	+	9696	CROCC	143	0.019164
chr19	39736953	39739496	-	101180976	IFNL4	105	0.0191665
chr20	61273796	61303647	+	28231	SLCO4A1	158	0.0191693
chr6	37321747	37362514	+	9025	RNF8	213	0.0191789
chr2	180306710	180726232	-	151126	ZNF385B	1533	0.0191815
chr2	204193002	204296892	+	10152	ABI2	146	0.0191857
chr1	151336777	151345210	-	8991	SELENBP1	117	0.0191886
chr16	28986095	28996838	+	83985	SPNS1	79	0.0192022
chr4	79892901	80229953	+	100505875	LOC100505875	874	0.0192257
chr3	46742822	46752413	+	259236	TMIE	286	0.0192512
chr5	155135062	156194798	+	6444	SGCD	2001	0.0192517
chr2	85766100	85772403	+	4144	MAT2A	228	0.0192608
chr1	154127779	154164611	-	7170	TPM3	144	0.0192717
chr3	108855560	108868951	+	401081	FLJ22763	213	0.0192988
chr11	85955805	85989785	+	8726	EED	265	0.0193144
chr15	42640300	42704515	+	825	CAPN3	267	0.0193441
chr11	68816349	68858072	+	219931	TPCN2	350	0.0194161
chr2	115199898	116602326	+	57628	DPP10	2771	0.0194599
chr19	49956472	49974305	+	126133	ALDH16A1	217	0.0194728
chr10	90521162	90537999	+	643418	LIPN	365	0.0194903
chr16	85170755	85183049	+	400548	LOC400548	362	0.0195218
chr4	89513573	89629693	+	8916	HERC3	319	0.0195303
chr17	27206356	27224715	-	2319	FLOT2	106	0.0195494
chr18	64168423	64271375	-	28513	CDH19	382	0.0195867
chr10	129535537	129539450	+	399823	FOXI2	352	0.0195896
chr11	76061003	76091880	-	5612	PRKRIR	214	0.0195917
chr19	19625027	19626469	-	83983	TSSK6	138	0.0196123
chr9	134735496	134955274	-	9442	MED27	391	0.0196192
chr10	43493010	43493129	+	100847014	MIR5100	318	0.0196439
chr2	3705785	3750260	+	55821	ALLC	429	0.019691
chr15	66791652	66816870	-	6124	RPL4	319	0.019749
chr9	119449580	119463579	+	22954	TRIM32	257	0.0197531
chr7	74188308	74203659	+	653361	NCF1	13	0.0197823
chr7	44421964	44530385	-	23386	NUDCD3	302	0.0198081
chr1	154179182	154193273	-	25912	C1orf43	116	0.0198195
chr11	86013252	86056985	+	51501	C11orf73	355	0.0198225
chr6	151561133	151679694	+	9590	AKAP12	507	0.0198231
chr1	214454564	214510477	+	56950	SMYD2	417	0.0198651
chr17	43471267	43511112	-	201176	ARHGAP27	55	0.0198812
chr1	207975196	207975868	-	407026	MIR29C	192	0.0198838
chr3	64501330	64673365	-	56999	ADAMTS9	616	0.0199295
chr1	53099065	53135339	+	348378	FAM159A	251	0.0199409
chr2	109403218	109492847	+	165055	CCDC138	312	0.0199499
chr1	26881032	26881084	+	100302190	MIR1976	147	0.0199642
chr11	124481452	124490251	+	116337	PANX3	93	0.0199819
chr1	145477084	145499091	+	128077	LIX1L	63	0.0199909
chr8	42995591	43057970	+	138050	HGSNAT	112	0.0200367
chr15	66639543	66639680	-	692149	SCARNA14	215	0.0200372
chr7	136587913	136588041	+	574443	MIR490	277	0.0200461
chr2	231849082	231860747	-	348761	LOC348761	295	0.0201259
chr1	220921675	220957596	+	54996	MARC2	307	0.0202036
chr2	204298538	204400058	-	65059	RAPH1	158	0.0202167
chr17	44668034	44834828	+	4905	NSF	97	0.0202681
chr13	53602875	53626196	+	10562	OLFM4	278	0.0202868
chr19	12540519	12551926	-	10224	ZNF443	408	0.0203712
chr19	58978411	58984945	+	25799	ZNF324	185	0.0203721
chr12	70002344	70004942	-	376132	LRRC10	273	0.0204224
chr1	145507556	145513535	+	9939	RBM8A	61	0.0204357
chr12	53161938	53171129	-	51350	KRT76	343	0.0204391
chr22	32517963	32529456	+	23782	AP1B1P1	250	0.0204711
chr9	130911731	130915734	+	3934	LCN2	113	0.0204939
chr10	22823765	23003503	-	5305	PIP4K2A	469	0.0205127
chr11	57408670	57408759	+	406919	MIR130A	133	0.0205141
chr1	40124792	40137710	-	84618	NT5C1A	307	0.0205203
chr11	5172660	5173599	-	23538	OR52A1	387	0.0205476
chr13	84451342	84456528	-	114798	SLITRK1	211	0.0205698
chr22	46446338	46450024	-	55267	C22orf26	64	0.0205727
chr3	178735010	178789656	-	64393	ZMAT3	266	0.0205734
chr19	197015	202209	-	399844	FLJ45445	8	0.0206306
chr14	78138748	78174356	-	8846	ALKBH1	555	0.0206469
chr1	36602169	36621654	-	27095	TRAPPC3	117	0.0206505
chr3	9404716	9428475	+	25917	THUMPD3	158	0.0206507
chr19	47523100	47549017	+	4861	NPAS1	124	0.020662
chr13	64311567	64316701	+	283491	OR7E156P	8	0.0206774
chr2	227867426	228029275	-	1286	COL4A4	606	0.0206878
chr10	93666344	93669258	-	143282	FGFBP3	216	0.0206961
chr11	74165885	74178600	-	10008	KCNE3	284	0.0206974
chr1	153931574	153940660	-	27173	SLC39A1	103	0.0207168
chr2	3622852	3628509	+	6201	RPS7	279	0.020753
chr6	74062784	74063999	-	340168	DPPA5	161	0.0207624
chr5	168195150	168195260	-	407001	MIR218-2	292	0.0207799
chr12	123640945	123717658	-	10198	MPHOSPH9	286	0.0207914
chr16	617031	634136	+	9091	PIGQ	192	0.0208108
chr1	167510250	167523056	-	8804	CREG1	339	0.0208218
chr1	31184123	31196432	-	4146	MATN1	308	0.020822
chr3	10123003	10149915	-	115795	FANCD2OS	326	0.0208344
chr13	37583450	37633850	-	55578	SUPT20H	223	0.0208457
chr8	38268655	38326352	-	2260	FGFR1	220	0.0209007
chr1	201798287	201853422	+	55705	IPO9	226	0.0209387
chr2	198570027	198573114	+	92935	MARS2	144	0.0209645
chr3	10157332	10168874	+	55845	BRK1	277	0.0209888
chr14	81641795	81687575	-	2957	GTF2A1	235	0.02099
chr1	10535002	10690815	+	5195	PEX14	457	0.0210139
chr21	38996784	39288741	-	3763	KCNJ6	931	0.0210173
chr1	12952726	12958094	-	343071	PRAMEF10	71	0.0210437
chr19	13906273	13943044	+	65249	ZSWIM4	219	0.0210527
chr15	67695948	67814182	-	100506686	IQCH-AS1	328	0.0211101
chr10	46222647	46288412	+	253725	FAM21C	53	0.0211464
chr15	43015759	43029417	-	146059	CDAN1	115	0.0211691
chr6	39282473	39290330	-	83795	KCNK16	383	0.0211782
chr3	161214595	161221730	+	131149	OTOL1	314	0.0211918
chr3	131181044	131221860	-	11222	MRPL3	207	0.0212109
chr2	115901624	115918920	-	389023	LOC389023	238	0.021232
chr6	5261276	5771816	+	10667	FARS2	1361	0.0212665
chr1	119425665	119532179	-	6913	TBX15	447	0.0212842
chr6	138188324	138204451	+	7128	TNFAIP3	138	0.0213108
chr5	121495870	121518358	+	100505841	LOC100505841	87	0.0213395
chr8	143692404	143695833	-	23237	ARC	311	0.0214035
chr5	140619688	140624312	+	84054	PCDHB19P	192	0.021405
chr22	20228937	20255816	-	65078	RTN4R	94	0.0214158
chr20	49551404	49575060	-	8813	DPM1	163	0.021468
chr5	169455491	169455570	+	100616498	MIR378E	202	0.0214828
chr2	85764589	85766009	-	100630918	LOC100630918	225	0.0215117
chr1	205012064	205047171	+	6900	CNTN2	294	0.0215198
chr8	126442562	126450644	+	10221	TRIB1	136	0.0215254
chr11	56127690	56128764	+	219477	OR8J1	368	0.0215859
chr6	39872033	39902290	-	4337	MOCS1	211	0.0215872
chr1	245133170	245288530	+	84288	EFCAB2	509	0.0215997
chr3	125822403	125900029	-	10840	ALDH1L1	682	0.0216385
chr1	153920147	153931132	-	200186	CRTC2	104	0.0216622
chr16	593276	593366	+	100423037	MIR3176	85	0.0216696
chr12	123565930	123569291	+	100507091	LOC100507091	43	0.0216967
chr11	5220964	5221930	-	283111	OR51V1	443	0.0217151
chr12	62654120	62803501	+	9958	USP15	521	0.0217169
chr12	54427733	54427829	+	693200	MIR615	112	0.0217661
chr1	216676587	217311097	-	2104	ESRRG	1900	0.0217897
chr19	19627018	19648393	+	374887	YJEFN3	161	0.021794
chr17	58677543	58743640	+	8493	PPM1D	5	0.0218207
chr5	147929699	148442737	-	79628	SH3TC2	1226	0.0218526
chr2	27301434	27309265	+	11117	EMILIN1	96	0.0218748
chr3	138153414	138197256	+	83850	ESYT3	149	0.0219252
chr8	144661866	144679845	-	1936	EEF1D	353	0.0219275
chr6	144164507	144184943	+	84946	LTV1	161	0.0219558
chr16	21995185	22012431	-	255762	PDZD9	72	0.0219779
chr10	126490353	126525239	+	23172	FAM175B	225	0.0220353
chr16	1031807	1036979	+	30812	SOX8	207	0.0220556
chr10	90973325	91174382	-	3988	LIPA	499	0.022063
chr20	49202322	49202416	+	693230	MIR645	111	0.0221374
chr1	169433148	169455208	-	10560	SLC19A2	270	0.0221738
chr11	130274817	130298539	-	11095	ADAMTS8	179	0.0221841
chr22	20325589	20350461	+	729444	LOC729444	30	0.0221996
chr1	164738352	164743878	-	100505795	LOC100505795	165	0.0222042
chr1	17300998	17308081	-	4237	MFAP2	143	0.022215
chr19	12873816	12886434	-	29911	HOOK2	39	0.0222334
chr2	160797259	160919126	-	22925	PLA2R1	553	0.0222387
chr3	107761940	107809935	-	961	CD47	249	0.0222577
chr17	27573874	27581502	+	1411	CRYBA1	175	0.0223112
chr18	44390022	44500123	-	9063	PIAS2	379	0.0223491
chr6	27878962	27880174	-	81697	OR2B2	128	0.022405
chr6	119280995	119470358	-	79632	FAM184A	675	0.0225142
chr1	153901976	153919154	-	9909	DENND4B	119	0.0225249
chr6	28393286	28411279	-	222696	ZSCAN23	295	0.0225252
chr5	65240632	65241401	-	100303749	LOC100303749	112	0.0225288
chr1	205111630	205180727	-	25778	DSTYK	310	0.0225903
chr5	36103413	36152015	-	92255	LMBRD2	197	0.0225922
chr15	65871095	65903627	-	81556	VWA9	85	0.0225952
chr1	31191618	31199593	+	100129196	MATN1-AS1	314	0.0226005
chr15	44580908	44707959	+	113201	CASC4	24	0.022605
chr19	12902309	12904125	+	3726	JUNB	51	0.0226196
chr17	12453284	12540504	+	284034	LINC00670	363	0.0226485
chr3	106959538	107045811	+	344595	LINC00883	351	0.022682
chr11	63871361	63886645	+	23769	FLRT1	206	0.0227052
chr22	20301760	20307628	-	85359	DGCR6L	32	0.0227432
chr1	26856248	26901520	+	6195	RPS6KA1	191	0.0227581
chr20	54987167	55034396	+	57091	CASS4	260	0.0227657
chr2	215374905	215401613	+	100885780	VWC2L-IT1	299	0.0227735
chr13	41506054	41593508	-	1997	ELF1	279	0.0227906
chr19	15917816	15918936	-	26539	OR10H1	395	0.0228316
chr21	31538240	31538971	-	26285	CLDN17	119	0.022869
chr4	104026962	104119566	-	1062	CENPE	313	0.0228948
chr18	40847856	40857615	-	6860	SYT4	155	0.0228948
chr3	10068112	10143614	+	2177	FANCD2	444	0.0229347
chr3	9391372	9439174	-	440944	SETD5-AS1	183	0.0229539
chr18	77724581	77730822	+	440498	HSBP1L1	251	0.0229575
chr12	113536623	113574044	-	8437	RASAL1	295	0.0229733
chr2	191208195	191236391	+	3628	INPP1	301	0.022975
chr19	10196805	10203928	+	55337	C19orf66	167	0.0230226
chr7	19735084	19748660	-	221830	TWISTNB	271	0.0230365
chr2	242750159	242758739	+	129807	NEU4	57	0.0231362
chr2	106209553	106227016	-	285000	LOC285000	428	0.0232414
chr1	154171561	154178841	-	388701	C1orf189	112	0.0232546
chr19	58987794	58992597	+	55663	ZNF446	160	0.0232968
chr14	81669038	81669178	-	677845	SNORA79	146	0.0233082
chr1	201103899	201140702	-	252839	TMEM9	370	0.0233516
chr4	155504279	155511897	-	2243	FGA	181	0.0233915
chr3	138066489	138124377	+	22808	MRAS	184	0.0234067
chr12	102513955	102591298	+	55010	PARPBP	194	0.023417
chr17	78183078	78194199	-	6448	SGSH	302	0.023463
chr1	173768687	173793777	-	91687	CENPL	111	0.0235054
chr1	152486977	152488481	+	54544	CRCT1	240	0.0235541
chr19	17927321	17932383	-	3640	INSL3	175	0.0236209
chr16	610421	615529	+	146325	C16orf11	138	0.0236566
chr4	62066973	62938168	+	23284	LPHN3	1588	0.0236668
chr3	134074189	134094259	-	51421	AMOTL2	224	0.0236738
chr20	43160435	43247678	+	11142	PKIG	215	0.0236913
chr7	132937822	133750513	+	60412	EXOC4	1398	0.0236993
chr19	58944180	58951589	-	7691	ZNF132	238	0.0237019
chr1	152483319	152484653	+	254910	LCE5A	240	0.0237025
chr1	145456235	145470387	-	84265	POLR3GL	58	0.0237477
chr12	54762919	54785083	-	25946	ZNF385A	86	0.0238383
chr6	37787306	38122399	+	60685	ZFAND3	1042	0.0238504
chr19	58452200	58459077	-	10172	ZNF256	249	0.023865
chr6	34505578	34524110	-	25803	SPDEF	203	0.0238712
chr15	51236325	51238762	+	100132724	DCAF13P3	239	0.0238791
chr16	2653384	2680495	+	652276	LOC652276	69	0.0238845
chr17	900356	905390	+	29928	TIMM22	29	0.0239024
chr6	97372495	97588630	+	114792	KLHL32	688	0.023925
chr2	128603839	128615729	-	5433	POLR2D	251	0.0239861
chr20	62329994	62339365	-	10139	ARFRP1	338	0.0239891
chr1	152538174	152539229	-	353145	LCE3E	170	0.0239959
chr14	32546188	32628934	+	394	ARHGAP5	173	0.0240544
chr8	87354993	87480178	+	11059	WWP1	497	0.0240701
chr7	24737973	24797639	-	1687	DFNA5	474	0.0240934
chr19	3539154	3544028	+	100128569	C19orf71	51	0.0241186
chr19	12810007	12834810	-	30000	TNPO2	49	0.0241477
chr17	36584719	36668628	+	57636	ARHGAP23	252	0.0242512
chr9	109653504	109848716	-	100313841	MIR548Q	456	0.0243096
chr20	62327130	62330051	+	8771	TNFRSF6B	312	0.0243369
chr18	64748820	64748923	+	100847002	MIR5011	238	0.0243586
chr5	1009076	1038927	+	85409	NKD2	199	0.0243819
chr9	132500614	132515344	-	9536	PTGES	322	0.0244586
chr3	10183318	10195354	+	7428	VHL	286	0.0244911
chr12	70132630	70216984	+	117177	RAB3IP	411	0.0245283
chr7	150745378	150749843	+	9311	ASIC3	209	0.0245378
chr8	119633239	119738306	+	552860	SAMD12-AS1	328	0.0245536
chr12	123405497	123459752	-	23457	ABCB9	71	0.0245593
chr3	101659702	101716770	+	152225	LOC152225	592	0.0245643
chr1	150336989	150449041	+	23248	RPRD2	573	0.024585
chr8	103838535	103876397	-	51582	AZIN1	302	0.0246202
chr3	129101676	129118282	-	132241	RPL32P3	248	0.0246499
chr3	193675160	193721448	-	647323	LOC647323	292	0.0246558
chr15	42565855	42645864	+	2595	GANC	266	0.0246932
chr10	11047258	11378672	+	10659	CELF2	897	0.024709
chr16	84853586	84943116	+	83716	CRISPLD2	671	0.0247484
chr11	1605571	1606513	-	387264	KRTAP5-1	370	0.0248179
chr1	201777738	201777830	+	100302158	MIR1231	127	0.0248783
chr1	10509775	10512060	+	1325	CORT	184	0.0248803
chr7	32524944	32534870	-	23658	LSM5	423	0.0248917
chr3	125509246	125509395	-	100302204	MIR548I1	511	0.0249014
chr3	46710484	46735194	-	259173	ALS2CL	339	0.0249204
chr10	115803805	115806667	+	153	ADRB1	270	0.0249279
chr4	80413746	80497614	+	100506035	LOC100506035	281	0.0249318
chr1	173577474	173639001	-	339416	ANKRD45	166	0.0249605
chr1	167064070	167098402	+	92235	DUSP27	435	0.0249862
chr12	39945021	40013843	-	225	ABCD2	224	0.0250259
chr16	72097124	72111145	+	3250	HPR	230	0.0250508
chr6	34433837	34503000	+	29993	PACSIN1	279	0.0251152
chr1	119573838	119683295	-	10352	WARS2	470	0.0251179
chr13	37523907	37573504	-	29880	ALG5	175	0.0251325
chr2	65537984	65659656	-	200734	SPRED2	491	0.0251888
chr5	42799981	42825998	-	6414	SEPP1	279	0.025221
chr1	154955769	154965587	+	80308	FLAD1	77	0.0252363
chr2	242716239	242743702	+	64090	GAL3ST2	73	0.0252699
chr1	20915443	20945400	+	978	CDA	561	0.0252806
chr11	12399025	12556903	+	55742	PARVA	631	0.0252902
chr3	37903668	38025960	+	10217	CTDSPL	259	0.0253469
chr15	43036541	43213007	-	146057	TTBK2	222	0.0253667
chr3	193710882	193712027	-	100128023	DPPA2P3	244	0.0253719
chr10	60272903	60588845	+	80114	BICC1	786	0.0253815
chr1	150480486	150486265	+	1893	ECM1	244	0.0253969
chr19	3506294	3536755	+	51343	FZR1	44	0.0254213
chr10	24872537	25012597	-	57584	ARHGAP21	428	0.0254309
chr3	131253576	132004254	-	131034	CPNE4	2758	0.0254781
chr16	71928310	71964540	+	9798	IST1	323	0.0254864
chr15	40886446	40954881	+	57082	CASC5	376	0.0254989
chr7	32496509	32498106	-	100130673	LOC100130673	370	0.0255039
chr2	198591602	198650938	-	66037	BOLL	177	0.0255188
chr6	142847591	142959026	-	153910	LOC153910	319	0.0255267
chr10	2342512	2357268	-	399708	LINC00701	392	0.0255375
chr16	21964608	21994668	+	7385	UQCRC2	59	0.0256531
chr7	157331749	158380482	-	5799	PTPRN2	2941	0.0256611
chr9	109625377	109773796	+	58499	ZNF462	284	0.0256622
chr12	109715782	109747025	-	121643	FOXN4	240	0.0256644
chr22	17517459	17539682	+	100130418	CECR7	251	0.0257119
chr3	49977476	50137484	+	10180	RBM6	368	0.0257229
chr14	21989231	22005337	-	6297	SALL2	352	0.0257663
chr4	155702423	155749965	+	166863	RBM46	246	0.0257911
chr22	36536370	36562225	-	80833	APOL3	422	0.0257934
chr19	47634079	47713893	+	10055	SAE1	114	0.0257937
chr4	81187741	81212171	+	2250	FGF5	268	0.0257938
chr2	178977181	178994382	+	129831	RBM45	251	0.0257984
chr14	65877309	66210839	+	2530	FUT8	633	0.0258074
chr2	155555092	155714864	+	3760	KCNJ3	531	0.0258505
chr13	78271988	78338377	+	122060	SLAIN1	335	0.0259006
chr7	106505722	106547592	+	5294	PIK3CG	233	0.0259125
chr20	19193289	19703541	+	57419	SLC24A3	1321	0.0259364
chr3	97705526	97754148	-	200959	GABRR3	394	0.0260339
chr16	77756388	77776157	+	283927	NUDT7	571	0.0260467
chr9	133589267	133763062	+	25	ABL1	484	0.0261002
chr11	117049938	117068161	+	51092	SIDT2	257	0.0261184
chr1	207925382	207968861	+	4179	CD46	294	0.026147
chr16	2688982	2696130	+	645644	FLJ42627	77	0.0261501
chr1	150488232	150490508	+	100874054	LINC00568	233	0.0261931
chr1	154166140	154166219	-	100126346	MIR190B	98	0.0262022
chr18	77794345	77853788	+	79863	RBFA	501	0.0262337
chr19	13842573	13874106	+	81576	CCDC130	212	0.0262439
chr22	45596834	45596900	-	100302149	MIR1249	322	0.026256
chr2	40144773	40482349	+	100128590	SLC8A1-AS1	1283	0.0262755
chr14	81726993	81893748	-	85439	STON2	501	0.0262869
chr4	47033294	47428447	+	2560	GABRB1	976	0.0262983
chr2	112895961	112945791	+	129804	FBLN7	177	0.0262984
chr3	158288952	158324249	+	4291	MLF1	421	0.0263318
chr12	54756228	54758270	-	53831	GPR84	84	0.0263506
chr12	47158543	47219780	-	55089	SLC38A4	393	0.0264199
chr4	187110185	187112644	-	651430	FLJ38576	338	0.0264613
chr11	117070039	117075508	+	6876	TAGLN	221	0.026525
chr8	38243958	38266062	+	137994	LETM2	125	0.0265288
chr6	26017259	26018040	-	3024	HIST1H1A	175	0.0265643
chr6	42883726	42893575	+	171558	PTCRA	199	0.0265715
chr4	16503164	16900424	-	9079	LDB2	866	0.0265959
chr12	123495213	123495275	-	100422931	MIR4304	36	0.026597
chr17	65336618	65362721	-	5718	PSMD12	193	0.0265973
chr4	57975927	58071465	+	255130	LOC255130	544	0.0266128
chr3	24535577	24541502	+	644990	THRB-AS1	151	0.0266203
chr4	144106069	144143141	+	84640	USP38	297	0.026622
chr1	169364113	169429907	-	57821	CCDC181	343	0.0266249
chr10	75561668	75571589	-	8509	NDST2	107	0.0266666
chr11	71589498	71595607	+	100129216	LOC100129216	175	0.0266709
chr18	5840693	5840832	+	100616244	MIR3976	232	0.026685
chr17	27051365	27053949	-	116238	TLCD1	89	0.0267296
chr11	3249040	3253616	-	116534	MRGPRE	247	0.0267415
chr12	122692208	122751068	-	65082	VPS33A	255	0.0267477
chr17	33288548	33290205	+	91603	ZNF830	92	0.0268105
chr11	16800547	17035963	-	144100	PLEKHA7	756	0.026811
chr1	34326075	34330392	+	127540	HMGB4	281	0.0268452
chr13	41371120	41495910	-	100616668	TPTE2P5	456	0.0268586
chr4	41992522	42089551	+	10463	SLC30A9	378	0.027016
chr9	19376253	19380235	-	6194	RPS6	167	0.0270271
chr5	180688212	180699308	+	100507602	LOC100507602	116	0.0270285
chr6	42749789	42836296	+	23506	GLTSCR1L	231	0.0270761
chr10	17428934	17452630	+	100128098	ST8SIA6-AS1	408	0.0271009
chr6	97010423	97064512	+	9457	FHL5	297	0.0271095
chr11	56229944	56230877	-	390162	OR5M9	363	0.0271768
chr2	203499900	203634480	+	150864	FAM117B	247	0.0271941
chr14	78227172	78236085	+	283579	C14orf178	389	0.0271998
chr7	136583519	136849088	-	349160	LOC349160	866	0.0272391
chr3	37284681	37408370	+	2803	GOLGA4	212	0.0272876
chr11	117066328	117072630	-	100652768	LOC100652768	225	0.0273575
chr19	42724491	42732353	+	116115	ZNF526	98	0.0273628
chr12	66217436	66360071	+	8091	HMGA2	289	0.0273745
chr4	35949842	36245979	-	116984	ARAP2	857	0.0274214
chr2	56179253	56613309	+	114800	CCDC85A	1154	0.0274214
chr11	644224	695740	-	10522	DEAF1	349	0.0274268
chr3	137717657	137752494	+	51208	CLDN18	266	0.027428
chr7	29846169	29956682	+	644150	WIPF3	549	0.0274419
chr5	169758434	169762104	+	257358	LOC257358	193	0.0274656
chr10	104153866	104162286	+	4791	NFKB2	109	0.027477
chr7	150845675	150864867	-	2636	GBX1	197	0.0275189
chr22	39619684	39640957	-	5155	PDGFB	347	0.0275695
chr17	47325604	47336027	+	124871	FLJ40194	225	0.0276013
chr2	217277136	217347774	+	50485	SMARCAL1	347	0.0276041
chr16	29789560	29792969	+	653808	ZG16	61	0.0276061
chr4	155484131	155493915	+	2244	FGB	220	0.0276417
chr1	40144644	40157089	-	51440	HPCAL4	304	0.0276982
chr2	180809603	180871840	-	57703	CWC22	407	0.0277014
chr3	129116052	129116191	-	677797	SNORA7B	168	0.0278337
chr6	28827401	28831454	-	401242	LOC401242	47	0.0278564
chr17	8924858	9147317	+	9423	NTN1	857	0.0278877
chr1	59250822	59365384	+	100131060	LOC100131060	300	0.0278914
chr19	3490818	3500938	-	83475	DOHH	58	0.0279051
chr10	75545381	75561556	+	23053	ZSWIM8	120	0.0279236
chr2	241395417	241395506	+	406941	MIR149	251	0.028047
chr11	3239173	3240043	-	386746	MRGPRG	251	0.0280602
chr11	3239561	3244361	+	283303	MRGPRG-AS1	251	0.0280602
chr18	13882042	13915535	-	4158	MC2R	491	0.028063
chr2	241615834	241622323	-	653437	AQP12B	197	0.0280945
chr15	77905368	77988475	-	84894	LINGO1	445	0.0280971
chr8	113235158	114449242	-	114788	CSMD3	2401	0.0281022
chr3	194304996	194311561	+	100507297	TMEM44-AS1	410	0.0281338
chr1	47023078	47082563	-	8569	MKNK1	259	0.0281703
chr17	72537204	72542310	-	10871	CD300C	303	0.0282177
chr1	108113781	108507545	-	10451	VAV3	1179	0.0283188
chr18	66340924	66382353	-	54495	TMX3	152	0.0283216
chr7	129658125	129691233	-	51530	ZC3HC1	238	0.0283289
chr4	175411327	175444049	-	3248	HPGD	411	0.0284037
chr1	154298035	154323780	+	57198	ATP8B2	349	0.028409
chr21	37832919	37948867	-	23562	CLDN14	610	0.0284141
chr3	46899356	46904973	-	4634	MYL3	118	0.0285002
chr12	54472622	54475607	-	100240735	LOC100240735	155	0.0285876
chr5	180683385	180688119	-	84851	TRIM52	128	0.0286755
chr1	45482075	45672250	-	57643	ZSWIM5	518	0.0286756
chr22	46402495	46406657	+	730668	LOC730668	34	0.0286811
chr8	143545376	143626368	+	575	BAI1	371	0.0287151
chr19	49199227	49209191	+	2524	FUT2	253	0.0287922
chr6	10762955	10838788	-	4117	MAK	237	0.0288209
chr3	127872312	128127489	+	60678	EEFSEC	561	0.0288346
chr16	72088507	72094955	+	3240	HP	205	0.02884
chr6	34759793	34853118	+	54887	UHRF1BP1	463	0.0288479
chr16	75182420	75206132	+	162239	ZFP1	434	0.028881
chr4	155456148	155471585	-	5356	PLRG1	317	0.028881
chr16	88520013	88601574	+	161882	ZFPM1	92	0.0288905
chr9	114122972	114247025	-	23392	KIAA0368	328	0.0289116
chr9	127640572	127703386	-	2800	GOLGA1	222	0.0289332
chr1	68167148	68299155	-	55970	GNG12	473	0.0289361
chr3	32280170	32411813	+	152189	CMTM8	583	0.0289695
chr6	89966839	90025018	-	2570	GABRR2	375	0.0289851
chr3	37094116	37217851	-	9209	LRRFIP2	266	0.0290809
chr1	32757707	32799224	+	3065	HDAC1	10	0.0291363
chr19	4090319	4124126	-	5605	MAP2K2	103	0.029159
chr4	5925001	5925055	-	100616201	MIR378D1	355	0.0291716
chr1	31882411	31907527	+	347735	SERINC2	330	0.0292131
chr20	37230576	37279295	+	343578	ARHGAP40	263	0.029232
chr17	63005406	63052920	-	10672	GNA13	210	0.0292617
chr6	160390130	160527583	+	3482	IGF2R	433	0.0292928
chr4	123091757	123283914	+	84162	KIAA1109	327	0.0293404
chr22	32870706	32894818	+	25793	FBXO7	383	0.0294165
chr4	123300120	123350947	+	132612	ADAD1	206	0.0294309
chr19	39734271	39735646	-	282617	IFNL3	122	0.0294318
chr6	26020717	26021186	+	8350	HIST1H3A	181	0.0294419
chr1	208195587	208417665	-	5362	PLXNA2	667	0.029473
chr8	21911080	21940036	+	2039	DMTN	215	0.0294878
chr17	34900736	34946276	+	79893	GGNBP2	173	0.0295047
chr2	241388835	241396117	-	100130449	PP14571	287	0.0295172
chr11	109963925	110042566	+	85463	ZC3H12C	373	0.029525
chr12	112464492	112546635	-	80018	NAA25	150	0.0295649
chr12	49359122	49365641	-	7480	WNT10B	182	0.0296028
chr2	208983852	209021486	+	100507443	LOC100507443	516	0.0296249
chr11	20177759	20181870	-	120237	DBX1	247	0.0297205
chr8	11141999	11185654	+	66036	MTMR9	416	0.0297237
chr12	123717843	123742506	+	91574	C12orf65	229	0.0297466
chr7	19758937	19813216	-	256130	TMEM196	364	0.029772
chr8	129021143	129021202	+	100302170	MIR1206	268	0.0297825
chr17	27046999	27051374	+	6147	RPL23A	88	0.0298691
chr19	19649073	19657468	+	148113	CILP2	145	0.0298992
chr11	46722316	46727466	+	79797	ZNF408	127	0.0299594
chr9	19397806	19452500	+	340485	ACER2	265	0.0299608
chr1	201857796	201861715	+	149345	SHISA4	160	0.029983
chr1	2460183	2461684	-	388585	HES5	146	0.0300024
chr17	76352858	76356158	-	9021	SOCS3	209	0.0300411
chr6	25912983	25930946	-	10246	SLC17A2	315	0.0300653
chr4	106290233	106395227	-	27068	PPA2	531	0.0301192
chr13	30776766	30881624	-	84056	KATNAL1	355	0.0301383
chr1	224370909	224381142	+	8560	DEGS1	225	0.0301439
chr15	51200868	51298097	+	23431	AP4E1	379	0.0301456
chr1	10490158	10512060	+	100526739	APITD1-CORT	216	0.0301638
chr11	122526397	122685187	+	84959	UBASH3B	613	0.0301854
chr6	163148163	163736524	+	135138	PACRG	1782	0.0302258
chr2	211052715	211090215	-	33	ACADL	84	0.0302301
chr12	123459353	123464588	+	79676	OGFOD2	39	0.0302347
chr3	10055923	10067820	-	152302	CIDECP	281	0.0302443
chr15	77934105	77941581	+	253044	LOC253044	204	0.0302456
chr4	156587861	156658214	+	2982	GUCY1A3	434	0.0302562
chr19	49216254	49222976	-	284358	MAMSTR	232	0.0302634
chr22	51061181	51066601	-	410	ARSA	225	0.0303201
chr2	128619206	128643514	-	83607	AMMECR1L	268	0.0303224
chr16	71560022	71572493	+	10164	CHST4	157	0.0303314
chr18	45553638	45935663	-	201501	ZBTB7C	1068	0.0303497
chr11	56085782	56086721	+	219473	OR8K3	320	0.0304085
chr14	78174413	78183941	+	81892	SLIRP	445	0.0305184
chr12	123464879	123467460	+	51329	ARL6IP4	38	0.0305594
chr11	71709957	71713965	+	10068	IL18BP	85	0.0305595
chr20	51588945	52111869	+	128553	TSHZ2	1220	0.0306089
chr20	49202646	49307916	-	140876	FAM65C	359	0.0306192
chr20	3208062	3219887	-	83959	SLC4A11	358	0.0306288
chr2	25551508	25551590	-	100302246	MIR1301	133	0.0306329
chr6	26021906	26022278	+	8359	HIST1H4A	183	0.0306405
chr2	27309610	27323619	+	3795	KHK	114	0.0306787
chr1	26798901	26803133	+	3151	HMGN2	158	0.0307396
chr19	56732678	56879752	-	79149	ZSCAN5A	502	0.0307479
chr1	101361631	101447311	+	148867	SLC30A7	204	0.0307518
chr12	62997465	62997549	+	406891	MIRLET7I	184	0.0308482
chr6	26123694	26124132	-	8347	HIST1H2BC	220	0.0308673
chr6	26124372	26124918	+	8334	HIST1H2AC	220	0.0308673
chr11	47236492	47260769	+	1643	DDB2	198	0.0308691
chr19	48867650	48879634	+	23546	SYNGR4	216	0.0309436
chr2	155292364	155313950	-	100144595	LOC100144595	371	0.0309643
chr11	56113514	56114474	+	390157	OR8K1	355	0.0309671
chr14	23067146	23081265	+	63874	ABHD4	532	0.030972
chr3	10048101	10052779	-	401052	LOC401052	261	0.0310453
chr13	36342788	36705514	-	9201	DCLK1	1196	0.0310468
chr12	89981825	90049844	-	490	ATP2B1	143	0.0310673
chr13	53029494	53050763	+	26586	CKAP2	68	0.0310997
chr1	2439974	2458035	-	55229	PANK4	147	0.0311274
chr18	77732866	77793915	-	10907	TXNL4A	457	0.0311293
chr20	43124863	43150726	-	10955	SERINC3	120	0.031153
chr2	3642421	3692234	+	78989	COLEC11	473	0.0311654
chr12	54730999	54731098	+	442892	MIR148B	99	0.0311738
chr10	114190057	114207306	-	64429	ZDHHC6	138	0.0311779
chr9	129170053	129172783	-	641373	NRON	212	0.0312788
chr1	34334556	34351059	+	402779	LOC402779	251	0.0312963
chr1	112085054	112256101	+	5906	RAP1A	705	0.0312966
chr17	17714662	17740325	-	6720	SREBF1	126	0.0313279
chr17	79523912	79604138	-	55666	NPLOC4	579	0.031345
chr1	67773046	67862583	+	3595	IL12RB2	336	0.0313753
chr3	38010894	38010971	+	407015	MIR26A1	135	0.031386
chr15	66187633	66546075	-	84465	MEGF11	1064	0.0314
chr11	14479048	14521441	-	1315	COPB1	205	0.031435
chr12	69633316	69668138	+	11052	CPSF6	315	0.0314489
chr10	134020995	134146063	-	282974	STK32C	497	0.0315216
chr6	139693391	139695787	-	10370	CITED2	159	0.0315362
chr1	150190716	150208504	-	81611	ANP32E	148	0.0315377
chr5	145894416	145895676	-	134391	GPR151	282	0.0315414
chr4	3064972	3076241	-	100750326	HTT-AS1	160	0.0315451
chr1	206138910	206155074	+	729533	FAM72A	4	0.0316182
chr6	166822853	167275771	-	6196	RPS6KA2	1338	0.0316193
chr14	23033806	23058143	-	1603	DAD1	546	0.0316406
chr17	17717149	17717245	-	693120	MIR33B	108	0.0316679
chr14	102973197	102976128	-	122416	ANKRD9	185	0.0316817
chr8	41786996	41909505	-	7994	KAT6A	292	0.031697
chr19	34663351	34720420	+	26065	LSM14A	270	0.0317201
chr7	2671602	2704436	+	80727	TTYH3	324	0.0317273
chr4	57897236	57976551	-	3490	IGFBP7	625	0.0317773
chr15	42491767	42491864	-	693212	MIR627	86	0.0317828
chr2	85829964	85876407	+	10713	USP39	234	0.0317844
chr21	32252963	32253874	-	337880	KRTAP11-1	178	0.0317861
chr11	125646027	125648714	-	399967	PATE2	370	0.0317902
chr3	12876443	12883081	-	6161	RPL32	244	0.0317914
chr20	3189513	3204516	+	3704	ITPA	333	0.0318301
chr11	1490684	1785501	-	81532	MOB2	1170	0.031842
chr1	75171171	75199092	-	1429	CRYZ	224	0.0319002
chr17	27050698	27050772	+	26772	SNORD4B	85	0.0319012
chr18	77806899	77839206	+	100506070	RBFADN	438	0.0319014
chr2	105471968	105473471	+	5455	POU3F3	126	0.0319155
chr16	71507975	71523254	-	7567	ZNF19	198	0.0319517
chr10	114393928	114394013	+	100422909	MIR4295	165	0.0319973
chr19	39687603	39692522	+	342897	NCCRP1	162	0.0320229
chr11	56184733	56185708	-	219479	OR5R1	384	0.0320364
chr10	114043492	114063070	+	6975	TECTB	324	0.0320374
chr1	2407753	2436969	+	9651	PLCH2	111	0.0320461
chr17	17380299	17396534	+	55090	MED9	238	0.0320663
chr6	33406107	33406214	+	100847012	MIR5004	71	0.032091
chr14	100150754	100193638	+	10858	CYP46A1	319	0.0321046
chr8	33330903	33370703	-	80185	TTI2	250	0.0321403
chr6	34385230	34393902	-	6204	RPS10	121	0.0321509
chr17	78194199	78227308	+	284129	SLC26A11	342	0.0321675
chr6	160424322	160428696	-	100271873	AIRN	202	0.0321829
chr9	135600964	135754198	-	158067	AK8	505	0.0321872
chr2	208686011	208890284	-	389072	PLEKHM3	431	0.0321977
chr3	51967441	51975957	-	9136	RRP9	49	0.0322145
chr14	53108604	53162419	-	30001	ERO1L	235	0.0322212
chr2	99758184	99939196	+	51263	MRPL30	428	0.0322232
chr20	47538274	47653230	+	10564	ARFGEF2	504	0.0322358
chr14	78183943	78227497	-	22938	SNW1	531	0.0322379
chr19	49244144	49250166	-	284359	IZUMO1	231	0.0322907
chr2	241375114	241407495	+	2817	GPC1	355	0.0322922
chr8	43147584	43218328	+	340441	POTEA	198	0.0323
chr9	127704887	127905838	-	286205	SCAI	417	0.0323023
chr9	15422781	15465831	+	6619	SNAPC3	324	0.0323442
chr19	10203012	10213425	-	83854	ANGPTL6	171	0.0323849
chr19	39759156	39760732	+	282616	IFNL2	93	0.0323897
chr16	15489610	15503543	+	255027	MPV17L	153	0.032453
chr8	120885899	121063157	+	64798	DEPTOR	873	0.0325135
chr9	100745488	100778224	+	10541	ANP32B	205	0.0325212
chr10	91061705	91069033	+	3433	IFIT2	161	0.0325264
chr11	71639767	71708643	+	55298	RNF121	124	0.0325359
chr14	77843761	77857587	+	161394	SAMD15	201	0.0325406
chr11	125658005	125661495	+	100169851	PATE3	369	0.0325453
chr10	75572258	75634349	-	818	CAMK2G	187	0.032597
chr17	72517312	72527613	-	124599	CD300LB	320	0.032625
chr2	64319785	64371605	-	57162	PELI1	253	0.0326408
chr4	57676025	57688035	-	6691	SPINK2	322	0.0327067
chr8	90769974	90803292	+	8767	RIPK2	289	0.0327205
chr1	153777202	153895451	-	57459	GATAD2B	259	0.0327563
chr22	38615297	38669040	-	25829	TMEM184B	283	0.0327671
chr19	39693561	39694906	-	342898	SYCN	157	0.0327828
chr19	44080951	44088114	+	390940	PINLYP	207	0.0328536
chr14	100140218	100140241	+	100847024	MIR5698	211	0.0328678
chr2	85198230	85286595	+	56888	KCMF1	266	0.0328856
chr15	98462783	98517068	+	91947	ARRDC4	447	0.0328993
chr10	91087601	91100725	+	3437	IFIT3	158	0.0329044
chr3	51976360	51982883	+	10039	PARP3	42	0.0329141
chr15	65822826	65870693	+	51495	PTPLAD1	124	0.0329538
chr12	92378751	92536447	-	256021	LOC256021	533	0.0329813
[truncated: 19,850 more rows]
