# Supplementary material for: Gene-based analysis of ADHD using PASCAL: a biological insight into the novel associated genes
Source: BMC Med Genomics. 2019 Oct 24;12:143. doi: 10.1186/s12920-019-0593-5 (PMC6813133; doi:10.1186/s12920-019-0593-5)
Supplement: Supplementary file 6 — Additional file 6. GWASPGCfemalesadhdpvalor.sum.genescores.xls. [file 12920_2019_593_MOESM6_ESM.xls]

## Sheet: GWASPGCfemalesTDAHpvalor.sum.genescores
chromosome	start	end	strand	gene_id	gene_symbol	numSnps	pvalue
chr16	731666	734439	-	339123	JMJD8	23	9.18023e-07
chr16	779768	790997	-	64428	NARFL	21	1.12455e-06
chr16	734701	740400	-	84219	WDR24	17	1.26521e-06
chr16	742499	755825	-	146330	FBXL16	21	1.32117e-06
chr16	765172	767480	+	79006	METRN	22	1.38986e-06
chr16	771141	772590	+	65990	FAM173A	22	1.38986e-06
chr16	772581	776880	-	124093	CCDC78	22	1.38986e-06
chr16	776957	779715	+	84264	HAGHL	22	1.38986e-06
chr16	730114	732768	+	10273	STUB1	30	1.55255e-06
chr16	725705	728267	+	9028	RHBDL1	39	3.16213e-06
chr12	89741836	89746296	-	1848	DUSP6	156	5.35534e-06
chr7	121941447	121944565	-	389549	FEZF1	192	8.31655e-06
chr7	121943711	121950131	+	154860	FEZF1-AS1	209	1.09911e-05
chr4	150999425	151178608	+	166614	DCLK2	643	2.13542e-05
chr16	718082	724174	+	89941	RHOT2	58	2.37446e-05
chr7	116451123	116559313	+	830	CAPZA2	226	3.71591e-05
chr1	44115796	44171189	+	9682	KDM4A	281	3.76867e-05
chr7	116592500	116594388	-	93653	ST7-AS1	98	4.2403e-05
chr7	116593952	116599867	+	338069	ST7-OT4	97	4.72197e-05
chr11	15987994	16760190	-	55553	SOX6	1272	5.14208e-05
chr15	80555409	80634147	-	283688	LINC00927	649	5.18535e-05
chr14	36767763	36789882	-	51562	MBIP	179	8.77592e-05
chr2	44776629	44776659	-	100616475	MIR548AD	244	9.83078e-05
chr2	44589042	44999731	+	79823	CAMKMT	1002	0.000103196
chr15	80696691	80890277	+	9915	ARNT2	707	0.000113949
chr15	80987651	81047962	+	58489	ABHD17C	384	0.000207257
chr1	44165355	44173012	-	100132774	KDM4A-AS1	160	0.00021069
chr4	164047859	164088073	-	92345	NAF1	211	0.000241534
chr1	43996546	44089343	+	5792	PTPRF	373	0.000250991
chr1	111016377	111033891	+	643160	CYMP	211	0.000290269
chr1	44171494	44396837	+	6487	ST3GAL3	530	0.000302187
chr4	89647104	90032549	-	10144	FAM13A	1300	0.000305095
chr2	109403218	109492847	+	165055	CCDC138	308	0.000353005
chr2	667972	677439	-	129787	TMEM18	417	0.0003557
chr10	38238794	38265453	-	219749	ZNF25	296	0.000371246
chr16	3355432	3368576	+	7627	ZNF75A	179	0.000412283
chr13	19582398	19586774	+	348021	LINC00442	307	0.000424422
chr20	44746905	44758384	+	958	CD40	243	0.000428778
chr2	108938693	108970254	+	151234	SULT1C2P1	246	0.000434775
chr3	12938541	13114617	-	9922	IQSEC1	572	0.000435094
chr4	175344945	175345015	+	100423042	MIR4276	264	0.000440939
chr10	38065453	38147012	-	57209	ZNF248	584	0.000471264
chr16	699362	717829	+	197335	WDR90	109	0.000471821
chr10	38082865	38084103	-	100419868	ZNF33BP1	299	0.000477082
chr3	53529075	53846492	+	776	CACNA1D	633	0.000521976
chr19	15121538	15134083	+	126402	CCDC105	445	0.00053256
chr17	65066553	65241319	-	9931	HELZ	310	0.000550628
chr16	3405888	3406924	+	4993	OR2C1	240	0.000550888
chr3	123632273	123680255	-	64770	CCDC14	228	0.000552889
chr2	108994420	109004270	+	27233	SULT1C4	207	0.000624826
chr7	116312458	116438440	+	4233	MET	198	0.000640132
chr14	93799564	94173689	+	57578	UNC79	649	0.00067781
chr2	44544747	44589001	-	9581	PREPL	314	0.000684736
chr2	44395999	44471523	+	5495	PPM1B	343	0.000708615
chr7	81579417	82073031	-	781	CACNA2D1	1398	0.000708914
chr2	109510926	109605828	-	10913	EDAR	338	0.000721559
chr4	90033967	90036052	+	166815	TIGD2	418	0.00076182
chr9	134000980	134109091	+	8021	NUP214	222	0.000775024
chr2	44502596	44547962	+	6519	SLC3A1	303	0.000795888
chr7	121958477	122526813	-	93664	CADPS2	1217	0.000807605
chr10	106400858	107024993	+	22986	SORCS3	1761	0.000853276
chr10	38299577	38354026	+	7581	ZNF33A	426	0.00086836
chr11	65601409	65621172	+	254122	SNX32	227	0.000876519
chr1	68167148	68299155	-	55970	GNG12	465	0.000877325
chr16	3421052	3422283	-	100463285	MTRNR2L4	255	0.00088525
chr2	118673053	118771739	-	54520	CCDC93	605	0.000939117
chr11	65622284	65626886	-	1072	CFL1	176	0.000966503
chr8	107771710	107782472	-	137735	ABRA	193	0.000968948
chr3	43407817	43663560	-	55129	ANO10	331	0.000979285
chr11	65627871	65633914	+	80198	MUS81	165	0.00100462
chr22	36906896	36925277	-	8664	EIF3D	283	0.00101612
chr12	49976657	49999433	-	84070	FAM186B	92	0.00102016
chr12	125811161	126143589	+	114795	TMEM132B	887	0.00102802
chr7	155437202	155574179	+	155435	RBM33	357	0.00105229
chr1	68297970	68668670	+	100289178	GNG12-AS1	867	0.00108546
chr3	43388410	43393454	-	100873954	SNRK-AS1	70	0.00108984
chr12	49952085	49961911	-	10445	MCRS1	105	0.00110084
chr11	65633911	65640405	-	30008	EFEMP2	145	0.00117754
chr22	49176106	49176165	+	100616415	MIR4535	369	0.0011824
chr9	133971862	133998539	+	83543	AIF1L	298	0.00134303
chr11	12308446	12380691	+	84953	MICALCL	409	0.00135651
chr14	93813536	93814700	+	341947	COX8C	180	0.00135829
chr11	57508721	57510883	+	280636	C11orf31	107	0.00136645
chr8	145625475	145625559	-	100302196	MIR1234	118	0.0013709
chr1	111059838	111061797	-	3744	KCNA10	218	0.00137609
chr8	145699114	145701718	-	8928	FOXH1	56	0.00140217
chr22	36956915	37098690	-	10369	CACNG2	366	0.00140749
chr12	49932939	49952077	+	23416	KCNH3	123	0.00141787
chr11	57510985	57519253	-	643376	BTBD18	115	0.00141914
chr3	125822403	125900029	-	10840	ALDH1L1	675	0.00143303
chr8	145654162	145669812	-	4796	TONSL	94	0.00143935
chr7	116712480	116785614	-	93654	ST7-AS2	90	0.00145602
chr10	21462918	21463852	+	100128511	NEBL-AS1	130	0.00145687
chr16	3432084	3451025	-	54925	ZSCAN32	337	0.00148435
chr8	145648999	145653927	-	51160	VPS28	99	0.00152149
chr4	39529458	39596327	+	100885776	UGDH-AS1	385	0.00152405
chr3	125898907	125929011	+	100862662	ALDH1L1-AS2	568	0.00152451
chr19	58514261	58518574	+	100128398	LOC100128398	260	0.00155383
chr20	43570770	43589114	-	10953	TOMM34	172	0.00156354
chr8	145675314	145691031	-	50626	CYHR1	69	0.00158219
chr3	43328003	43392634	+	54861	SNRK	170	0.00159384
chr8	145619363	145619445	-	100126351	MIR939	127	0.00161285
chr2	109335936	109402267	+	5903	RANBP2	216	0.00163765
chr8	145618445	145634733	-	29894	CPSF1	128	0.00164622
chr8	145637797	145642273	-	55630	SLC39A4	104	0.0016527
chr8	145691737	145699499	+	90990	KIFC2	58	0.00165363
chr8	145715416	145727504	+	84988	PPP1R16A	20	0.0016592
chr1	99355800	99470449	-	163404	LPPR5	559	0.00168102
chr6	46655611	46672056	+	221400	TDRD6	138	0.00168848
chr8	145597730	145618453	+	203054	ADCK5	131	0.001715
chr5	35617988	35814713	+	79925	SPEF2	750	0.00172462
chr11	57471181	57479673	-	219541	MED19	123	0.00176595
chr10	122521323	122610691	-	283089	WDR11-AS1	624	0.00176855
chr10	24872537	25012597	-	57584	ARHGAP21	392	0.00178273
chr11	17073432	17074591	+	10819	OR7E14P	224	0.00180348
chr4	151185810	151936649	-	987	LRBA	970	0.00180483
chr12	122755980	122907116	-	6249	CLIP1	392	0.00180806
chr8	76320182	76479061	+	3174	HNF4G	849	0.00180828
chr12	123349874	123380712	-	79720	VPS37B	127	0.00189502
chr11	86085777	86134151	+	60494	CCDC81	394	0.0019034
chr19	48421685	48437559	+	100126798	SNAR-A1	153	0.00192171
chr6	46672052	46703430	-	7941	PLA2G7	125	0.00194981
chr16	585315	585368	+	100847028	MIR5587	83	0.00197945
chr15	86840064	86860199	-	727915	AGBL1-AS1	265	0.00198
chr16	3451189	3459364	+	7727	ZNF174	301	0.00198491
chr12	23685230	24715383	-	6660	SOX5	2141	0.00198922
chr8	118532964	118552501	+	90390	MED30	200	0.00202549
chr12	50017196	50038452	+	25766	PRPF40B	80	0.00205295
chr3	50263723	50296786	+	2771	GNAI2	92	0.00206876
chr19	15060844	15121455	-	6511	SLC1A6	611	0.00208096
chr11	65647283	65651212	+	1521	CTSW	116	0.0020908
chr12	123319294	123347507	+	9026	HIP1R	171	0.00209693
chr8	9760897	9760982	-	406907	MIR124-1	231	0.00216331
chr19	58488440	58514714	-	80095	ZNF606	289	0.00216659
chr2	15731744	15771235	+	1653	DDX1	365	0.00219275
chr4	39500374	39529218	-	7358	UGDH	339	0.00222892
chr14	93703895	93799385	-	55727	BTBD7	344	0.00224029
chr2	27193524	27250087	+	22924	MAPRE3	156	0.00224876
chr7	116593380	116870075	+	7982	ST7	386	0.00225018
chr8	9757573	9760839	-	157627	LINC00599	239	0.00226101
chr1	700244	714068	-	100288069	LOC100288069	9	0.00227422
chr16	577855	604636	+	6650	SOLH	161	0.00230886
chr3	50242691	50258406	+	10991	SLC38A3	103	0.00232027
chr11	57479994	57586652	+	100528016	TMX2-CTNND1	207	0.00232073
chr12	50031723	50101197	-	91010	FMNL3	159	0.00236585
chr12	50135292	50158717	+	7009	TMBIM6	186	0.00238343
chr1	151518271	151518367	+	693139	MIR554	137	0.00238867
chr16	55513080	55540586	+	4313	MMP2	396	0.00239739
chr12	8185358	8208118	+	55810	FOXJ2	171	0.00240836
chr11	57520714	57586652	+	1500	CTNND1	158	0.00243555
chr3	127407904	127542093	-	11343	MGLL	331	0.00248535
chr12	123259055	123311927	+	84660	CCDC62	203	0.00250752
chr17	47676245	47755525	-	8405	SPOP	111	0.00251528
chr11	57435473	57468659	+	25921	ZDHHC5	148	0.00251741
chr7	155592735	155604967	-	6469	SHH	171	0.0025572
chr9	133884503	133968446	+	10319	LAMC3	364	0.0025605
chr20	45169669	45179213	-	128506	OCSTAMP	156	0.00262581
chr19	12902309	12904125	+	3726	JUNB	37	0.00263233
chr1	110993787	110999976	+	84432	PROK1	207	0.00269921
chr3	121312169	121349139	+	51725	FBXO40	319	0.00277701
chr15	47476402	48066420	+	80031	SEMA6D	1364	0.00281205
chr20	43538702	43587799	+	80336	PABPC1L	248	0.00281758
chr10	112327448	112364392	+	9126	SMC3	280	0.00282342
chr1	151512780	151556059	+	7286	TUFT1	192	0.00283001
chr3	50229042	50235129	+	2779	GNAT1	105	0.00285864
chr6	168376603	168377619	-	100128124	HGC6.3	213	0.0028846
chr17	62461568	62464760	+	284021	MILR1	66	0.00291109
chr11	65651210	65656010	-	9158	FIBP	118	0.0030072
chr14	75894508	75939404	+	122953	JDP2	214	0.00302271
chr19	48416307	48459058	+	100170218	SNAR-C2	180	0.00303547
chr2	145425533	145834291	+	401014	TEX41	652	0.00303548
chr17	41717757	41739262	-	4222	MEOX1	217	0.00303875
chr5	179727699	179780315	-	9945	GFPT2	415	0.00308213
chr1	221052742	221058400	+	3142	HLX	212	0.00308528
chr2	213864410	214016333	-	22807	IKZF2	518	0.00313869
chr19	48410934	48448300	+	100126800	SNAR-A12	184	0.0032474
chr6	46714653	46726954	+	100287718	ANKRD66	108	0.00325226
chr20	18794369	18795035	+	140856	SCP2D1	217	0.00332308
chr19	17416476	17417652	+	64981	MRPL34	318	0.00332915
chr1	67604589	67725650	+	149233	IL23R	541	0.00334659
chr8	92967194	93115454	-	862	RUNX1T1	228	0.00337973
chr4	39552545	39640481	-	201895	SMIM14	390	0.00339798
chr15	81071711	81243999	+	57214	KIAA1199	454	0.00340357
chr22	36883232	36903148	-	80020	FOXRED2	314	0.0034047
chr11	94110476	94134585	-	10888	GPR83	384	0.00341152
chr19	58545433	58565999	+	284312	ZSCAN1	294	0.00354773
chr14	80943325	81425828	-	145508	CEP128	1373	0.00355361
chr19	58469804	58485902	-	147685	C19orf18	295	0.00355564
chr6	55921387	56258892	-	81578	COL21A1	1513	0.00356542
chr11	65657874	65659106	+	11007	CCDC85B	109	0.00357453
chr1	150459839	150480085	+	80222	TARS2	305	0.00360169
chr17	60778674	60885705	-	162333	MARCH10	250	0.0036558
chr9	138594030	138684993	+	57582	KCNT1	226	0.00366104
chr17	36686258	36762183	-	80725	SRCIN1	164	0.00370742
chr11	65554504	65564690	+	5017	OVOL1	219	0.00371536
chr12	106751435	106903976	+	55703	POLR3B	477	0.00374611
chr11	65659691	65667997	-	8061	FOSL1	111	0.00376576
chr8	47752507	47767407	+	497634	LINC00293	67	0.00380071
chr19	11998669	12025365	+	7620	ZNF69	170	0.00381005
chr20	43514343	43537161	+	7529	YWHAB	214	0.00381649
chr16	617031	634136	+	9091	PIGQ	182	0.00382437
chr1	24292936	24306953	-	10772	SRSF10	4	0.00384129
chr16	639356	679273	+	57799	RAB40C	183	0.00386133
chr1	94615402	94740624	-	9411	ARHGAP29	372	0.00386845
chr2	188328957	188419219	-	7035	TFPI	246	0.0038695
chr1	150336989	150449041	+	23248	RPRD2	568	0.00388947
chr10	30301728	30404420	-	57608	KIAA1462	342	0.00391866
chr7	31377074	31380538	-	63974	NEUROD6	232	0.00392143
chr6	53883713	54131078	+	90523	MLIP	656	0.00395478
chr2	118572254	118589953	+	8886	DDX18	387	0.00403595
chr12	106696580	106740792	+	255394	TCP11L2	270	0.00404429
chr19	17445790	17453540	+	84705	GTPBP3	278	0.0040887
chr2	176964529	176965488	+	3238	HOXD12	150	0.0040914
chr19	36041094	36054560	-	495	ATP4A	212	0.00409145
chr1	150480486	150486265	+	1893	ECM1	236	0.00410371
chr7	123670969	123673523	-	730130	TMEM229A	179	0.00414881
chr12	12764830	12798041	+	1389	CREBL2	152	0.00420152
chr19	17420336	17434106	+	79016	DDA1	336	0.00420323
chr1	151483861	151511167	+	57530	CGN	164	0.00421275
chr19	7541755	7554286	-	92960	PEX11G	238	0.00423148
chr12	126927026	126957331	+	100128554	LOC100128554	386	0.00423938
chr11	3108345	3187969	-	114879	OSBPL5	351	0.00424696
chr19	17402939	17414282	-	79575	ABHD8	334	0.00427557
chr17	47653297	47661171	+	11248	NXPH3	57	0.00429173
chr6	26634610	26659980	-	79692	ZNF322	240	0.00435067
chr6	26597170	26600277	+	29777	ABT1	254	0.00437223
chr21	31538240	31538971	-	26285	CLDN17	118	0.00441623
chr10	25447000	25465205	-	100128811	GPR158-AS1	149	0.00443959
chr2	176944834	176948690	-	344191	EVX2	166	0.00444071
chr1	761585	762902	-	79854	LINC00115	12	0.00449554
chr1	762970	794826	+	643837	LOC643837	12	0.00449554
chr4	40504056	40504136	-	100616274	MIR4802	107	0.00454481
chr19	17434031	17445638	-	57719	ANO8	318	0.00457828
chr22	45809571	45828302	+	26150	RIBC2	250	0.00459531
chr19	36036501	36038429	+	10430	TMEM147	194	0.00462963
chr17	62473901	62493184	-	11232	POLG2	77	0.00465057
chr19	15160290	15169103	+	23581	CASP14	350	0.00465757
chr1	235824330	236047008	-	1130	LYST	402	0.00467106
chr20	18774692	18776709	+	100270804	LOC100270804	265	0.00470753
chr19	48442797	48442917	+	100170219	SNAR-C4	107	0.00473354
chr13	102944669	103046869	-	283480	FGF14-IT1	295	0.00474015
chr22	45739944	45809500	-	27127	SMC1B	406	0.00476451
chr16	681011	684116	+	117166	WFIKKN1	155	0.00481557
chr3	121350245	121379791	-	3059	HCLS1	278	0.00481989
chr16	68344876	68391169	+	54496	PRMT7	235	0.00482177
chr16	68334517	68344868	-	84138	SLC7A6OS	174	0.0048523
chr17	62496891	62496957	-	100616387	MIR3064	78	0.00486001
chr17	62497331	62497431	-	100616408	MIR5047	78	0.00486001
chr14	31343740	31364261	+	1690	COCH	258	0.00488897
chr11	86013252	86056985	+	51501	C11orf73	354	0.0048941
chr16	610421	615529	+	146325	C16orf11	131	0.00491424
chr17	62494373	62502484	-	1655	DDX5	79	0.00492703
chr12	122880088	122884491	+	100507066	LOC100507066	178	0.0049512
chr2	176957531	176960666	+	3239	HOXD13	161	0.00503016
chr1	150488232	150490508	+	100874054	LINC00568	225	0.00506332
chr11	57425215	57429337	+	10978	CLP1	124	0.00506361
chr1	40124792	40137710	-	84618	NT5C1A	269	0.00510545
chr17	18601310	18639431	+	147166	TRIM16L	160	0.00511633
chr17	62503157	62534062	+	90799	CEP95	89	0.00514362
chr16	691848	698474	+	84331	FAM195A	118	0.00518118
chr19	12863406	12869271	+	54831	BEST2	20	0.00518552
chr12	122692208	122751068	-	65082	VPS33A	248	0.00523157
chr7	129414744	129414854	-	406959	MIR183	186	0.00524479
chr19	12907633	12912724	-	7001	PRDX2	52	0.00526193
chr16	684428	686347	-	84326	C16orf13	132	0.00526662
chr7	129414532	129414609	-	407053	MIR96	184	0.00529435
chr17	43578683	43597889	-	55073	LRRC37A4P	43	0.00531332
chr16	576846	577407	-	64493	LINC00235	73	0.00534642
chr20	18790371	18810839	-	100128496	C20orf78	277	0.00541409
chr1	173152869	173176471	-	7292	TNFSF4	213	0.0054561
chr7	129804554	129845338	-	84928	TMEM209	274	0.0054596
chr16	593276	593366	+	100423037	MIR3176	76	0.00556113
chr19	7537722	7538247	-	100128573	LOC100128573	252	0.00561474
chr6	28471072	28483570	-	257202	GPX6	105	0.00568955
chr2	85198230	85286595	+	56888	KCMF1	245	0.00572785
chr1	44398991	44402912	+	9048	ARTN	136	0.00573782
chr16	68298418	68335726	+	9057	SLC7A6	189	0.00576171
chr16	72816785	73092534	-	463	ZFHX3	430	0.00577375
chr2	176969249	176974316	+	3237	HOXD11	139	0.00577417
chr17	77806954	77813213	-	8535	CBX4	117	0.00578115
chr19	36031639	36036931	-	100506469	LOC100506469	201	0.00578415
chr17	43513265	43568146	-	9842	PLEKHM1	67	0.00583563
chr4	39481874	39483523	+	401127	LOC401127	324	0.00592553
chr3	127634317	127706514	+	166348	KBTBD12	394	0.00593448
chr11	57412559	57417417	-	219539	YPEL4	134	0.00596388
chr22	50166936	50221196	-	23774	BRD1	336	0.00596455
chr22	50354142	50357720	+	415116	PIM3	142	0.00597343
chr8	120220609	120257914	+	114569	MAL2	231	0.00597409
chr8	48100929	48104439	+	100287846	LOC100287846	76	0.00599966
chr15	76196199	76227608	+	26263	FBXO22	73	0.00604528
chr19	12917427	12924462	+	10535	RNASEH2A	60	0.00606845
chr7	129410222	129410332	-	406958	MIR182	185	0.00608601
chr14	23033806	23058143	-	1603	DAD1	497	0.00612517
chr5	166711842	167691162	+	57451	TENM2	1683	0.00612819
chr14	23067146	23081265	+	63874	ABHD4	480	0.00615782
chr19	17378231	17393811	+	29086	BABAM1	369	0.00616445
chr9	101978706	101984246	-	85365	ALG2	186	0.00616463
chr19	17392453	17398454	+	126549	ANKLE1	301	0.00617643
chr15	70127572	70135306	+	414926	LINC00593	263	0.00624625
chr6	133561735	133853258	+	2070	EYA4	775	0.00627151
chr1	9989775	10003427	-	84328	LZIC	106	0.00633052
chr5	147929699	148442737	-	79628	SH3TC2	1146	0.00639288
chr17	2496922	2588909	+	5048	PAFAH1B1	274	0.00641759
chr11	124439964	124440945	+	390275	OR8A1	192	0.00642677
chr14	31345384	31359014	-	100506071	LOC100506071	238	0.00643356
chr1	44412477	44433694	+	9670	IPO13	149	0.00648165
chr20	44802371	44937137	-	64405	CDH22	310	0.00649814
chr20	18768614	18775228	-	29075	LINC00652	280	0.00656726
chr1	152538174	152539229	-	353145	LCE3E	166	0.00662302
chr2	168810529	169104105	-	27347	STK39	853	0.00671113
chr22	50296853	50312106	-	79087	ALG12	326	0.00674521
chr13	52951302	52980629	-	55901	THSD1	59	0.00679677
chr21	39739182	40033704	-	2078	ERG	780	0.00684827
chr7	129847703	129856684	+	136263	SSMEM1	210	0.00685274
chr4	105389462	105416058	-	80319	CXXC4	130	0.00695244
chr11	124412617	124413550	-	219858	OR8B12	227	0.00698864
chr19	48373722	48389654	-	6822	SULT2A1	290	0.00701657
chr20	44689625	44718580	-	57727	NCOA5	226	0.00705502
chr2	27255773	27264565	+	54867	TMEM214	82	0.00705859
chr19	36024313	36036221	+	26330	GAPDHS	218	0.00706414
chr1	200708685	200829831	+	23271	CAMSAP2	512	0.00710821
chr19	12035882	12091198	+	284390	ZNF763	156	0.00715001
chr6	28539406	28555112	-	114821	SCAND3	40	0.00719135
chr3	50192847	50226508	+	6405	SEMA3F	148	0.00721176
chr16	3348807	3355439	-	91151	TIGD7	129	0.00723157
chr1	19230773	19282826	-	126917	IFFO2	444	0.00725799
chr1	40144644	40157089	-	51440	HPCAL4	255	0.00726064
chr1	803450	812182	-	284593	FAM41C	9	0.00741349
chr6	29857104	29977733	+	3137	HLA-J	228	0.00741471
chr4	95219706	95264027	-	27306	HPGDS	350	0.00742141
chr22	50247496	50283726	+	9889	ZBED4	421	0.0074298
chr6	168227670	168372700	+	4301	MLLT4	433	0.00743371
chr17	43471267	43511112	-	201176	ARHGAP27	55	0.00744311
chr6	28493788	28502728	+	2880	GPX5	77	0.00750577
chr12	43748011	43945724	-	80070	ADAMTS20	699	0.00752896
chr11	65541368	65548062	-	91056	AP5B1	250	0.00760377
chr22	50312282	50321186	+	79174	CRELD2	278	0.00761019
chr5	179660594	179719071	-	5601	MAPK9	509	0.00761254
chr3	128598332	128631957	+	28976	ACAD9	335	0.00762559
chr9	138824814	138853226	-	10422	UBAC1	118	0.00765536
chr15	76225023	76225471	-	692224	FBXO22-AS1	55	0.00772964
chr19	15052300	15053260	+	26658	OR7C2	387	0.00791168
chr1	161159537	161168845	-	9507	ADAMTS4	168	0.00793292
chr20	45186461	45313124	-	64849	SLC13A3	301	0.00798633
chr7	129396105	129396216	+	100885864	RNA5SP244	195	0.00798715
chr9	112961845	112970413	-	401546	C9orf152	353	0.00811332
chr1	32192717	32229648	-	576	BAI2	92	0.00813995
chr22	50171537	50173958	-	90834	LOC90834	189	0.00816689
chr7	64498731	64535091	+	643180	CCT6P3	227	0.00819346
chr9	101984569	101992901	+	10952	SEC61B	199	0.0082158
chr14	24521205	24538937	+	90668	LRRC16B	64	0.00831678
chr1	150293927	150325704	+	9129	PRPF3	324	0.00832734
chr12	89813497	89920039	-	282809	POC1B	388	0.00834809
chr10	22823765	23003503	-	5305	PIP4K2A	439	0.00845157
chr7	129906702	129929637	+	1358	CPA2	263	0.00851128
chr1	247654369	247655711	+	441932	OR2W5	390	0.00858912
chr2	210867288	210886984	+	6120	RPE	79	0.00859807
chr7	113516881	113559082	-	5506	PPP1R3A	182	0.00860671
chr10	74451888	74647452	+	90550	MCU	153	0.00860933
chr1	111136201	111174096	-	3737	KCNA2	270	0.00863031
chr2	138721807	138773934	+	3176	HNMT	257	0.00865672
chr1	247614330	247615284	-	127623	OR2B11	384	0.00871548
chr15	76135621	76193388	+	92912	UBE2Q2	128	0.008725
chr4	75310852	75490485	+	374	AREG	418	0.0087443
chr19	3538262	3557571	-	126321	MFSD12	87	0.00877568
chr1	32224260	32224336	-	100423028	MIR4254	62	0.0087882
chr1	152486977	152488481	+	54544	CRCT1	239	0.0087955
chr9	114659205	114695433	+	7357	UGCG	467	0.00880468
chr19	36014268	36019253	-	374897	SBSN	223	0.00881858
chr15	93160678	93277304	-	400451	FAM174B	705	0.00883104
chr1	152483319	152484653	+	254910	LCE5A	240	0.00887768
chr3	64089145	64092034	+	100874242	PRICKLE2-AS2	226	0.00894504
chr1	10003485	10045556	+	64802	NMNAT1	127	0.00896792
chr13	52986736	53024763	-	51028	VPS36	68	0.0090011
chr10	74480786	74480858	+	100616286	MIR4676	42	0.0090552
chr7	35672269	35734772	-	64224	HERPUD2	317	0.00915847
chr4	39460664	39479271	+	11019	LIAS	372	0.00917468
chr3	123331142	123603149	-	4638	MYLK	417	0.009196
chr6	26538571	26547164	+	10473	HMGN4	245	0.00920034
chr6	29795612	29976954	+	3136	HLA-H	289	0.00921056
chr19	19230424	19249310	-	54929	TMEM161A	211	0.0092178
chr8	57353512	57359282	-	5179	PENK	245	0.00922892
chr6	29794755	29977733	+	3135	HLA-G	290	0.00927172
chr12	49396054	49412629	-	5571	PRKAG1	119	0.0092815
chr20	49506882	49547527	-	23394	ADNP	185	0.00929746
chr7	64450732	64467124	-	2086	ERV3-1	236	0.00937462
chr6	83602185	83775545	-	90025	UBE3D	475	0.00946731
chr12	122688227	122692084	+	79369	B3GNT4	184	0.00949178
chr1	44444873	44456843	+	8704	B4GALT2	127	0.00951697
chr6	54173202	54254950	+	27283	TINAG	330	0.00952133
chr13	31377342	31384782	+	100874158	LINC00398	166	0.00952567
chr14	33408458	34273382	+	64067	NPAS3	1719	0.00956935
chr11	16800547	17035963	-	144100	PLEKHA7	720	0.00960951
chr2	70508505	70520869	-	6637	SNRPG	238	0.00961452
chr2	173940564	174132737	+	51776	ZAK	494	0.00963978
chr8	106331146	106816767	+	23414	ZFPM2	997	0.00965192
chr22	17517459	17539682	+	100130418	CECR7	205	0.00965559
chr11	5410606	5411664	+	390059	OR51M1	765	0.0096574
chr17	13972718	14111996	+	1352	COX10	494	0.00980793
chr15	76234327	76304785	-	145957	NRG4	80	0.009814
chr8	145946293	145980970	-	90987	ZNF251	66	0.00984644
chr1	44435652	44439043	+	1802	DPH2	121	0.00999495
chr13	53029494	53050763	+	26586	CKAP2	67	0.0100122
chr3	128580350	128590384	-	653712	LOC653712	275	0.0100684
chr16	215972	216767	+	3042	HBM	54	0.0100714
chr19	12777617	12786646	+	84292	WDR83	81	0.0101064
chr19	12778880	12780465	-	51398	WDR83OS	78	0.0101708
chr2	70523107	70529220	-	84908	FAM136A	230	0.0101713
chr17	65336618	65362721	-	5718	PSMD12	155	0.0101794
chr1	236016299	236016360	-	100302139	MIR1537	180	0.010212
chr5	148521053	148640001	+	22885	ABLIM3	339	0.010216
chr10	74127083	74385949	-	10367	MICU1	368	0.0103011
chr11	57408670	57408759	+	406919	MIR130A	133	0.010319
chr1	65523437	65523525	-	100500854	MIR3671	180	0.0103248
chr3	28616768	28799828	+	645206	LINC00693	620	0.0103457
chr19	58452200	58459077	-	10172	ZNF256	247	0.0103771
chr1	161141099	161147758	-	8703	B4GALT3	133	0.0103977
chr6	167584080	167596396	+	401285	TCP10L2	293	0.010484
chr8	90769974	90803292	+	8767	RIPK2	284	0.0105072
chr1	44440601	44443972	+	533	ATP6V0B	116	0.0105695
chr9	112137973	112260593	-	5774	PTPN3	487	0.0105701
chr10	38383263	38412278	+	7587	ZNF37A	354	0.0105772
chr4	70796798	70812288	+	1446	CSN1S1	207	0.0105995
chr12	123237370	123255953	+	8562	DENR	177	0.0106757
chr1	152551859	152552980	-	84648	LCE3D	208	0.0107196
chr22	17442826	17489112	-	128954	GAB4	280	0.0107242
chr10	74119697	74336541	-	100302155	MIR1256	325	0.0107399
chr19	12873816	12886434	-	29911	HOOK2	26	0.0107441
chr3	46653924	46668033	+	100132146	LOC100132146	287	0.010757
chr14	101123604	101139081	+	283601	LINC00523	256	0.0107605
chr2	166326156	166545917	+	80034	CSRNP3	543	0.0107663
chr3	41288089	42003660	-	54986	ULK4	1932	0.0108289
chr20	62218954	62258381	-	26205	GMEB2	316	0.0108356
chr1	65524116	65524191	-	406893	MIR101-1	183	0.0108954
chr3	170824452	170824548	-	693154	MIR569	161	0.0109035
chr19	12936290	12946242	-	83546	RTBDN	81	0.0109269
chr19	19303007	19312678	+	8625	RFXANK	199	0.0109616
chr17	47778689	47785528	-	10237	SLC35B1	63	0.0109777
chr1	161136180	161147801	+	5498	PPOX	136	0.0110547
chr6	50786438	50815326	+	7021	TFAP2B	282	0.011059
chr3	121382045	121468614	-	2804	GOLGB1	422	0.0111062
chr6	29942891	29946177	+	10255	HCG9	125	0.0111303
chr2	70484841	70508317	+	51449	PCYOX1	245	0.0112534
chr9	20502262	20502340	-	100616441	MIR4474	123	0.0113364
chr1	44457279	44462198	+	149473	CCDC24	117	0.0113406
chr7	64434829	64451414	-	51351	ZNF117	222	0.0113491
chr4	39455744	39460568	-	6133	RPL9	319	0.011374
chr6	160327973	160329107	+	4142	MAS1	191	0.0113915
chr12	12813994	12849121	-	2842	GPR19	206	0.0114055
chr2	188206689	188313021	-	10203	CALCRL	394	0.0114078
chr1	52521856	52556388	+	91408	BTF3L4	77	0.0114568
chr22	20228937	20255816	-	65078	RTN4R	65	0.0114568
chr2	174062440	174146764	-	339751	MLK7-AS1	318	0.011473
chr2	70436575	70475779	-	7072	TIA1	253	0.0115496
chr12	74526955	74686411	-	100507377	LOC100507377	440	0.0115585
chr9	107288533	107289490	-	138804	OR13C4	224	0.0117077
chr6	83777384	83881065	+	23033	DOPEY1	194	0.0117233
chr1	1361507	1363167	+	643965	TMEM88B	98	0.0117277
chr19	12757321	12777591	-	4125	MAN2B1	116	0.0117303
chr1	19619740	19622230	-	100506730	LOC100506730	258	0.0117552
chr16	222845	223709	+	3040	HBA2	59	0.0117727
chr11	100999807	101069639	+	101054525	LOC101054525	381	0.0117793
chr6	29892368	29893428	-	80868	HCG4B	167	0.0117905
chr4	70861647	70868173	+	6779	STATH	194	0.0117994
chr3	64064036	64073039	-	100287879	LOC100287879	236	0.0118381
chr1	161169104	161184184	+	4720	NDUFS2	178	0.011894
chr13	37393338	37403740	+	5994	RFXAP	171	0.0118949
chr1	227751219	227910352	+	339500	ZNF678	533	0.0119423
chr14	69658193	69710737	+	55218	EXD2	243	0.0119438
chr8	94358694	94712661	-	642924	LINC00535	651	0.011966
chr4	56814973	56899529	+	9662	CEP135	307	0.0119772
chr19	751145	764318	+	126353	MISP	8	0.0119901
chr3	50305039	50314572	+	7869	SEMA3B	51	0.0119986
chr2	31749655	31806040	-	6716	SRD5A2	236	0.012048
chr19	19287712	19303400	-	729991	MEF2BNB	197	0.0120688
chr19	41816093	41830788	+	90324	CCDC97	135	0.0122435
chr1	10535002	10690815	+	5195	PEX14	442	0.0122478
chr4	175204827	175254531	+	80817	CEP44	215	0.0122587
chr7	25880600	25880630	-	100873753	RNU6-16P	170	0.0122907
chr14	21819630	21852425	-	11198	SUPT16H	149	0.0123409
chr3	94657106	94895083	+	255025	LINC00879	929	0.0123747
chr6	29910246	29913661	+	3105	HLA-A	142	0.0124004
chr15	98285845	98417659	-	91948	LINC00923	638	0.012423
chr19	19256375	19303400	-	4207	MEF2BNB-MEF2B	220	0.0124379
chr15	43477465	43489375	+	23582	CCNDBP1	59	0.0124392
chr6	26521933	26527612	+	493812	HCG11	236	0.0124719
chr3	128628708	128712986	-	57501	KIAA1257	332	0.0124873
chr8	120743013	120845074	-	6873	TAF2	476	0.0125125
chr12	54849735	54867386	-	121355	GTSF1	91	0.0125429
chr1	53099065	53135339	+	348378	FAM159A	245	0.0125906
chr13	100615274	100624178	-	85416	ZIC5	180	0.0126105
chr1	247579457	247612406	+	114548	NLRP3	458	0.0128706
chr1	110950430	110958896	+	101410535	LAMTOR5-AS1	222	0.0129136
chr7	111366163	111846462	-	9732	DOCK4	807	0.0129479
chr10	122610686	122669038	+	55717	WDR11	514	0.0129636
chr9	119187503	120177317	-	23245	ASTN2	2562	0.0130404
chr12	113012900	113336684	+	22895	RPH3A	606	0.0130566
chr19	42502467	42569957	-	2901	GRIK5	64	0.0131334
chr18	70818475	70931733	-	400655	LOC400655	374	0.0131741
chr1	158297739	158301321	-	910	CD1B	140	0.0132425
chr19	17462263	17488137	-	83483	PLVAP	290	0.0133144
chr5	8333595	8457677	-	729506	LOC729506	421	0.0133349
chr3	121286777	121309469	+	503582	ARGFX	280	0.0133512
chr2	132905163	133015542	-	554226	ANKRD30BL	160	0.0133715
chr22	45705080	45737836	+	55007	FAM118A	339	0.0133919
chr1	19609056	19615280	-	22977	AKR7A3	272	0.0134009
chr12	54891494	54936899	+	3071	NCKAP1L	173	0.0134313
chr1	161185086	161189038	+	2207	FCER1G	178	0.013445
chr19	12721731	12740676	+	163049	ZNF791	141	0.013461
chr4	123372625	123377650	-	3558	IL2	157	0.0135355
chr2	210885434	211036051	-	151050	KANSL1L	146	0.013552
chr1	52607765	52812358	+	9372	ZFYVE9	198	0.0135961
chr20	45128268	45142198	-	55713	ZNF334	190	0.0135989
chr19	42636780	42641251	+	100505622	LOC100505622	82	0.0136104
chr10	60272903	60588845	+	80114	BICC1	762	0.013642
chr4	70820973	70826726	-	1447	CSN2	179	0.0136936
chr3	71591120	71591240	-	100302112	MIR1284	147	0.0137143
chr1	78695282	78835147	+	149047	MGC27382	512	0.0138156
chr10	105206542	105212658	-	51063	CALHM2	142	0.0138197
chr1	110091185	110138454	+	2773	GNAI3	206	0.01382
chr3	191178951	191179245	+	152138	PYDC2	267	0.0138212
chr10	74653338	74692787	+	170392	OIT3	73	0.013826
chr19	33793762	33795963	+	80054	CEBPA-AS1	247	0.0138415
chr11	85955805	85989785	+	8726	EED	262	0.0138664
chr1	160007256	160040051	-	3766	KCNJ10	236	0.0138679
chr19	42637596	42637665	-	100422980	MIR4323	77	0.0139243
chr19	797391	812327	+	5725	PTBP1	9	0.0139537
chr19	804939	805001	+	100616459	MIR4745	9	0.0139537
chr19	813583	813653	+	100422854	MIR3187	9	0.0139537
chr1	33065772	33116185	-	339487	ZBTB8OS	108	0.0139546
chr11	5289579	5526882	-	3046	HBE1	1583	0.0139872
chr7	104535074	104567092	-	723809	LHFPL3-AS2	192	0.0139907
chr4	103552642	103682151	-	4126	MANBA	351	0.0140263
chr1	52816264	52831877	-	200014	CC2D1B	66	0.0140629
chr12	123405497	123459752	-	23457	ABCB9	62	0.0141303
chr17	20902905	20947073	-	23326	USP22	359	0.0141644
chr22	50624358	50638027	+	80305	TRABD	298	0.0142157
chr17	60704761	60770962	+	9902	MRC2	133	0.0142318
chr5	100142638	100238987	-	7903	ST8SIA4	251	0.0142463
chr1	154127779	154164611	-	7170	TPM3	143	0.0142629
chr1	153901976	153919154	-	9909	DENND4B	119	0.0143555
chr19	33790839	33793430	-	1050	CEBPA	241	0.0143599
chr2	176981491	176984670	+	3236	HOXD10	137	0.0143662
chr1	153931574	153940660	-	27173	SLC39A1	102	0.014421
chr3	196233749	196242237	-	255798	C3orf43	261	0.0144414
chr22	50702141	50709340	-	5600	MAPK11	83	0.0144546
chr1	110943876	110950546	-	10542	LAMTOR5	224	0.0144826
chr5	160358785	160365633	-	285629	LOC285629	293	0.0144965
chr18	5890183	5892103	-	645369	TMEM200C	165	0.0144976
chr19	12686919	12721623	-	57474	ZNF490	144	0.0144981
chr1	153940314	153946840	+	148327	CREB3L4	98	0.0145168
chr4	56719815	56771244	+	55763	EXOC1	261	0.0145284
chr19	19312223	19314238	-	126382	NR2C2AP	185	0.0145477
chr11	122709254	122743347	+	56253	CRTAM	237	0.0145593
chr1	110049445	110052336	-	57463	AMIGO1	180	0.0145734
chr16	85008066	85045141	-	55625	ZDHHC7	493	0.0145991
chr10	105213143	105218648	-	255022	CALHM1	151	0.0146121
chr14	50474030	50507947	-	100506499	LOC100506499	318	0.0146175
chr19	19322781	19363061	+	1463	NCAN	228	0.0146406
chr20	62271057	62284963	-	50861	STMN3	344	0.0146549
chr1	150266268	150280819	+	54460	MRPS21	233	0.0146594
chr19	42590261	42636625	-	5452	POU2F2	96	0.0146629
chr10	106069453	106098251	-	85450	ITPRIP	92	0.0146659
chr5	106712589	107006596	-	1946	EFNA5	752	0.0147019
chr3	121488609	121553926	-	9657	IQCB1	446	0.0147147
chr17	46103532	46115152	-	51226	COPZ2	241	0.0147319
chr19	49403306	49426540	+	4924	NUCB1	291	0.0147452
chr7	103112230	103629963	-	5649	RELN	1821	0.0147661
chr11	5372737	5373676	+	390058	OR51B6	720	0.0147733
chr14	20915206	20923267	-	55644	OSGEP	209	0.014782
chr7	150778171	150780620	-	83590	TMUB1	196	0.0147914
chr7	150755298	150773614	+	6522	SLC4A2	206	0.0148126
chr1	153920147	153931132	-	200186	CRTC2	104	0.0148818
chr14	20926011	20929637	-	90809	TMEM55B	172	0.0148871
chr19	42702744	42724304	-	162989	DEDD2	121	0.0149088
chr2	118846049	118867597	+	51141	INSIG2	259	0.0149127
chr2	27274490	27293490	+	60509	AGBL5	102	0.0149413
chr19	17905918	17924385	+	10331	B3GNT3	180	0.0149791
chr4	90757551	90763142	+	644248	LOC644248	338	0.0151098
chr10	76969911	76991207	+	7417	VDAC2	214	0.0151298
chr17	18647325	18682662	+	10517	FBXW10	205	0.0151536
chr1	154245038	154248355	+	10456	HAX1	159	0.0151901
chr19	50191941	50194247	+	199800	ADM5	83	0.0152439
chr19	50194364	50216988	+	126129	CPT1C	83	0.0152439
chr1	99127235	99226056	+	51375	SNX7	420	0.0152587
chr19	47852537	47885961	+	9704	DHX34	177	0.0152606
chr22	50609159	50618724	+	56666	PANX2	352	0.0152842
chr10	25464289	25891157	+	57512	GPR158	1407	0.0154525
chr1	153946744	153950451	-	10899	JTB	94	0.0154545
chr14	20923289	20925931	+	328	APEX1	175	0.0154713
chr11	5269501	5667011	-	3048	HBG2	2303	0.0155679
chr3	50316517	50325545	+	132228	LSMEM2	53	0.0155724
chr7	105096959	105162685	-	54517	PUS7	419	0.0155725
chr7	2945709	3083509	-	84433	CARD11	520	0.0155816
chr8	57430877	57472382	-	100507632	LOC100507632	386	0.0156046
chr20	54933982	54943718	+	116151	FAM210B	173	0.0156093
chr12	49388932	49393088	-	23109	DDN	131	0.0156279
chr3	157827840	158262624	+	51319	RSRC1	1432	0.0156676
chr19	49384221	49401996	-	7288	TULP2	323	0.0156788
chr3	46616044	46623952	+	6997	TDGF1	329	0.0157173
chr17	51900238	51902573	+	84643	KIF2B	269	0.0157545
chr22	50528434	50600116	+	54456	MOV10L1	673	0.0158806
chr19	35988118	36004560	-	93099	DMKN	254	0.0158918
chr2	32390909	32449181	+	55676	SLC30A6	250	0.0159151
chr19	812487	821967	-	79948	LPPR3	14	0.0159367
chr19	3539154	3544028	+	100128569	C19orf71	39	0.0159402
chr5	133860065	133918918	+	23338	PHF15	283	0.0159445
chr5	145969066	146461083	-	5521	PPP2R2B	881	0.0159636
chr19	16435650	16438339	+	10365	KLF2	152	0.0159834
chr13	111767623	111958081	+	8874	ARHGEF7	681	0.016037
chr2	70834749	70995375	-	119	ADD2	747	0.0160803
chr3	64053639	64088807	+	100652759	PRICKLE2-AS1	289	0.0161082
chr17	57774666	57784856	-	51651	PTRH2	146	0.0161213
chr1	153965167	154127592	-	91181	NUP210L	240	0.01616
chr3	196195656	196230639	-	165918	RNF168	298	0.0162447
chr1	153954092	153958853	-	5872	RAB13	90	0.0163012
chr12	20522178	20837041	+	5139	PDE3A	748	0.0163501
chr7	150773707	150777970	-	10922	FASTK	208	0.0163659
chr3	50325162	50330349	-	7866	IFRD2	50	0.0163879
chr8	70584567	70747299	-	81796	SLCO5A1	472	0.0164461
chr19	7562444	7573336	+	374877	C19orf45	175	0.0164771
chr1	1353799	1356824	-	441869	ANKRD65	131	0.016481
chr8	120846180	120868170	-	79075	DSCC1	386	0.0164854
chr4	56686236	56703430	+	644145	LOC644145	210	0.01649
chr3	55499742	55521670	-	7474	WNT5A	230	0.0165158
chr1	53068042	53074723	+	2882	GPX7	191	0.0165407
chr17	46114526	46114613	-	406943	MIR152	217	0.0165634
chr8	94712772	94740671	+	137392	FAM92A1	164	0.0165922
chr2	108905094	108926371	+	6819	SULT1C2	269	0.0166126
chr4	66535678	66559104	+	100144602	LOC100144602	308	0.0166139
chr6	151561133	151679694	+	9590	AKAP12	465	0.0167002
chr4	90645249	90759447	-	6622	SNCA	557	0.0167299
chr3	162895030	163021089	-	647107	CT64	642	0.0167437
chr1	161192082	161193418	-	336	APOA2	183	0.0167442
chr19	47906374	47922785	-	56917	MEIS3	181	0.0167482
chr5	159820154	159827060	-	63920	C5orf54	210	0.0167698
chr3	20202084	20227724	-	151648	SGOL1	361	0.0167864
chr14	101335396	101335485	+	574450	MIR493	97	0.0167885
chr3	50330258	50336899	-	8372	HYAL3	50	0.0168022
chr1	110036657	110043063	+	284613	CYB561D1	186	0.016816
chr14	20937537	20946165	+	4860	PNP	174	0.0168315
chr2	55399686	55459699	-	130162	CLHC1	327	0.0168336
chr19	49375648	49379319	+	23645	PPP1R15A	287	0.0168443
chr3	157813799	157823952	-	6474	SHOX2	223	0.0168705
chr7	2566707	2566786	+	100616116	MIR4648	97	0.0169662
chr14	81421868	81612646	+	7253	TSHR	765	0.0169771
chr19	47931278	47975307	-	6543	SLC8A2	187	0.0170369
chr18	46446222	46477081	-	4092	SMAD7	233	0.0170602
chr19	3506294	3536755	+	51343	FZR1	37	0.0170713
chr10	21414691	21435488	-	387638	C10orf113	173	0.0170946
chr21	47518032	47552763	+	1292	COL6A2	289	0.0171011
chr16	226678	227520	+	3039	HBA1	64	0.0171089
chr10	38645307	38667433	+	158160	HSD17B7P2	288	0.0171481
chr9	138700332	138799005	-	157922	CAMSAP1	237	0.0171556
chr9	21967137	21967753	+	51198	C9orf53	111	0.0171668
chr6	34214156	34216904	-	221491	C6orf1	143	0.0172256
chr10	5903688	5931860	-	54522	ANKRD16	315	0.0172317
chr3	50333832	50336899	-	24142	NAT6	49	0.0172396
chr2	222282746	222437010	-	2043	EPHA4	519	0.0172646
chr20	54944444	54967351	-	6790	AURKA	166	0.0172912
chr1	160061128	160068618	-	93185	IGSF8	164	0.0173268
chr1	157715522	157746922	-	79368	FCRL2	204	0.017327
chr19	47835403	47845272	+	27202	C5AR2	176	0.0173479
chr1	52838500	52870143	-	4998	ORC1	97	0.0174061
chr5	134784557	134788089	-	497189	TIFAB	169	0.017416
chr16	230332	231178	+	3049	HBQ1	65	0.0174237
chr4	123533782	123542212	-	59067	IL21	232	0.0174722
chr1	158323253	158327343	+	913	CD1E	209	0.0174728
chr17	57697049	57774317	+	1213	CLTC	201	0.0174852
chr19	3490818	3500938	-	83475	DOHH	44	0.017537
chr1	32930657	33071542	+	653121	ZBTB8A	273	0.0175755
chr17	63133455	63223821	+	8787	RGS9	404	0.0175855
chr1	154192654	154243986	+	9898	UBAP2L	193	0.0176425
chr22	45680867	45691755	+	7380	UPK3A	285	0.0176663
chr10	91352503	91352584	-	406901	MIR107	262	0.0176896
chr2	32288679	32382706	+	6683	SPAST	302	0.0177476
chr16	86365455	86379285	-	732275	LINC00917	433	0.017748
chr21	34442449	34444728	+	116448	OLIG1	178	0.0177682
chr3	50337319	50349812	-	3373	HYAL1	50	0.0177947
chr2	27070968	27173219	+	56896	DPYSL5	336	0.0177954
chr1	227918889	227923112	-	65094	JMJD4	195	0.0178149
chr14	36539632	36634494	+	101101773	LINC00609	487	0.017821
chr1	100315639	100389579	+	178	AGL	381	0.0179067
chr3	107241782	107530176	+	56987	BBX	628	0.0179925
chr7	150750898	150755052	-	1020	CDK5	180	0.0180076
chr1	1370902	1378262	+	64856	VWA1	80	0.0180344
chr1	85599476	85599556	+	100616481	MIR4423	294	0.0181604
chr8	145754562	145911194	-	80728	ARHGAP39	42	0.0182133
chr15	50999736	51057910	-	84888	SPPL2A	369	0.0182463
chr4	126237566	126414087	+	79633	FAT4	653	0.0182479
chr14	89081173	89259096	-	161436	EML5	411	0.0182937
chr10	38671997	38691780	-	285961	SEPT7P9	279	0.0183155
chr2	32449517	32490812	-	58484	NLRC4	198	0.0183433
chr9	69381980	69425109	+	728747	ANKRD20A4	1	0.01837
chr22	50497819	50524358	-	23209	MLC1	471	0.0183951
chr16	50300461	50352043	+	113	ADCY7	184	0.0184247
chr4	90816002	90875780	+	22915	MMRN1	252	0.0184341
chr1	40089102	40105348	-	26508	HEYL	272	0.0186071
chr17	2592679	2614927	-	23277	CLUH	124	0.0186126
chr19	50185327	50185411	+	100847074	MIR5088	93	0.0186686
chr14	69517636	69619914	-	8816	DCAF5	304	0.0186847
chr11	5362112	5526882	-	282763	OR51B5	1423	0.0186974
chr11	12695968	12966284	+	7003	TEAD1	531	0.0187257
chr16	2198144	2204141	+	25837	RAB26	5	0.0187809
chr16	2205023	2205106	-	26788	SNORD60	5	0.0187809
chr7	105205579	105221976	-	100130771	EFCAB10	264	0.0187928
chr14	36604915	36645857	-	100886964	PTCSC3	379	0.0187963
chr1	110026560	110035420	+	127002	ATXN7L2	189	0.0188188
chr1	22443797	22470385	-	54361	WNT4	288	0.018851
chr8	110979232	110988076	-	27012	KCNV1	93	0.0188595
chr1	158259562	158264564	+	911	CD1C	136	0.0188988
chr9	19230762	19374137	+	55667	DENND4C	460	0.0189139
chr17	9674750	9694614	-	201140	DHRS7C	305	0.0189712
chr12	58325231	58329947	-	100506844	LOC100506844	152	0.0190437
chr2	178977181	178994382	+	129831	RBM45	251	0.0191015
chr1	153963238	153964631	+	6232	RPS27	84	0.0191176
chr6	26501457	26510652	+	696	BTN1A1	242	0.0191214
chr1	159997461	160001783	-	93183	PIGM	178	0.01914
chr1	150524404	150524490	+	100422997	MIR4257	168	0.0191959
chr12	126443233	126467920	-	400084	LINC00939	201	0.0192135
chr19	48325098	48346586	+	1406	CRX	339	0.019235
chr6	143072603	143266338	-	3097	HIVEP2	571	0.0192719
chr5	134779903	134783038	-	140947	C5orf20	162	0.019337
chr15	91427664	91439006	+	2242	FES	173	0.0193687
chr1	110082493	110088455	+	83873	GPR61	152	0.0194064
chr1	85527992	85598821	+	126820	WDR63	433	0.0194261
chr1	97561478	97788511	+	100873932	DPYD-AS1	636	0.019457
chr3	121774208	121839988	+	942	CD86	229	0.0194652
chr12	49412757	49449107	-	8085	KMT2D	108	0.0194902
chr8	94743730	94753224	-	389677	RBM12B	122	0.019503
chr6	133409218	133427717	+	285735	LINC00326	162	0.0195084
chr11	5344527	5345582	-	79345	OR51B2	535	0.0195326
chr2	46738985	46747096	-	90423	ATP6V1E2	212	0.0195414
chr16	15528324	15682116	+	89927	C16orf45	237	0.0195576
chr3	129035113	129043412	+	339942	H1FX-AS1	233	0.0195583
chr7	72438646	72476448	-	442578	STAG3L3	5	0.0195718
chr16	68392229	68482409	-	55512	SMPD3	293	0.0196037
chr5	107194733	107717799	-	64839	FBXL17	1213	0.0196292
chr8	27348518	27402439	+	2053	EPHX2	381	0.0196554
chr15	29034979	29101720	+	646278	LOC646278	3	0.019709
chr15	29090106	29093821	-	728310	GOLGA6L7P	3	0.019709
chr14	22102065	22102998	-	26534	OR10G2	412	0.0197262
chr14	57857270	57879466	+	122830	NAA30	64	0.0197374
chr10	37890365	37891859	-	100288485	MTRNR2L7	327	0.0198487
chr3	50355220	50360281	-	8692	HYAL2	45	0.0198866
chr11	94150468	94227040	-	4361	MRE11A	389	0.0198945
chr2	104995307	105024790	-	100287010	LOC100287010	162	0.0199096
chr2	167744996	168116261	+	129446	XIRP2	996	0.0199181
chr12	133067156	133161773	+	57666	FBRSL1	360	0.0199224
chr8	94752338	94753047	+	55472	RBM12B-AS1	103	0.0199454
chr17	18684581	18710026	+	51030	TVP23B	197	0.019962
chr22	50688491	50700089	-	6300	MAPK12	108	0.0200088
chr22	17071647	17073700	-	150160	CCT8L2	70	0.0200176
chr16	25123046	25189551	+	51451	LCMT1	227	0.020128
chr22	20301760	20307628	-	85359	DGCR6L	30	0.0201404
chr4	7032280	7047958	-	100129931	LOC100129931	229	0.0201894
chr2	208446076	208490065	-	151194	METTL21A	199	0.0202298
chr1	1334909	1337426	+	148413	LOC148413	159	0.0202675
chr11	94038802	94040858	+	390243	FOLR4	227	0.0203029
chr3	180630233	180700539	+	8087	FXR1	219	0.0203039
chr3	142984063	143567373	-	285195	SLC9A9	1200	0.0203244
chr22	50639407	50656045	+	83642	SELO	235	0.02045
chr10	73724119	73773322	+	9469	CHST3	355	0.0204778
chr1	201777738	201777830	+	100302158	MIR1231	122	0.0204973
chr21	45079431	45115960	+	23076	RRP1B	147	0.020509
chr3	20215735	20227919	+	100874028	SGOL1-AS1	316	0.0206126
chr4	123300120	123350947	+	132612	ADAD1	202	0.0206334
chr16	475667	572481	+	9727	RAB11FIP3	169	0.0206463
chr1	52497776	52499472	-	112970	KTI12	64	0.0206636
chr17	9801026	9808684	-	5957	RCVRN	290	0.0207
chr14	75988783	76013334	+	10538	BATF	212	0.0207447
chr15	95822518	95870329	-	400456	LOC400456	236	0.0207511
chr17	62075710	62081644	+	92340	C17orf72	61	0.0208177
chr4	183090445	183090531	+	100302270	MIR1305	155	0.020829
chr12	72666528	73059422	+	29953	TRHDE	858	0.0208344
chr7	150782953	150841523	+	116988	AGAP3	266	0.0208436
chr19	17927321	17932383	-	3640	INSL3	138	0.0208514
chr1	1385068	1405538	+	219293	ATAD3C	84	0.020869
chr4	30722029	31148423	+	5099	PCDH7	919	0.0208856
chr6	34254972	34393902	-	100529239	RPS10-NUDT3	329	0.0209317
chr21	29094697	29123552	+	54088	LINC00113	282	0.020991
chr1	19629201	19638640	-	8574	AKR7A2	278	0.020992
chr7	141356527	141401953	-	57189	KIAA1147	81	0.020993
chr10	15559087	15761770	-	8516	ITGA8	853	0.021006
chr11	30031287	30038577	-	3739	KCNA4	121	0.0210423
chr10	60144902	60158990	+	7019	TFAM	157	0.0210674
chr17	46125685	46138907	+	4779	NFE2L1	255	0.0210716
chr5	159828647	159846168	-	10569	SLU7	225	0.0210917
chr3	50367216	50378367	-	11186	RASSF1	44	0.0211
chr3	50362340	50365668	-	11334	TUSC2	43	0.0211038
chr17	43331759	43339479	-	124783	SPATA32	158	0.0211334
chr4	165675282	165724947	+	100505989	LOC100505989	639	0.0211408
chr3	123687878	123710934	-	54763	ROPN1	140	0.0212155
chr11	5443340	5444436	+	390061	OR51Q1	640	0.021355
chr3	196281058	196295413	-	348793	WDR53	241	0.0213586
chr6	34204576	34214008	+	3159	HMGA1	150	0.0213689
chr19	50180408	50191707	+	3276	PRMT1	100	0.0213915
chr12	132621139	132628880	-	317781	DDX51	90	0.0214374
chr3	71003864	71633140	-	27086	FOXP1	1045	0.0214996
chr2	36923832	37041937	+	5212	VIT	439	0.0215036
chr3	131100514	131107674	+	131870	NUDT16	116	0.0215185
chr9	113006091	113018920	-	7295	TXN	338	0.0215284
chr7	123565285	123611461	+	6677	SPAM1	214	0.0215361
chr17	43325302	43345997	+	100133991	MAP3K14-AS1	163	0.0215671
chr1	161196975	161197051	+	100847090	MIR5187	189	0.021601
chr19	16308664	16346156	+	8907	AP1M1	346	0.0216127
chr22	20325589	20350461	+	729444	LOC729444	29	0.0216141
chr19	17858526	17899377	+	23149	FCHO1	259	0.0216215
chr4	176554087	176923842	-	2823	GPM6A	865	0.0216763
chr22	25844053	25907585	+	1416	CRYBB2P1	266	0.0216884
chr1	1321090	1334718	-	81669	CCNL2	166	0.021708
chr19	42724491	42732353	+	116115	ZNF526	96	0.0217104
chr15	24409925	24415053	-	791115	PWRN2	728	0.0217316
chr7	129470572	129592800	-	7328	UBE2H	559	0.0217766
chr6	30585485	30594174	+	28973	MRPS18B	3	0.0217935
chr1	52485803	52521843	-	51060	TXNDC12	84	0.0218789
chr21	19273579	19639687	+	140578	CHODL	887	0.0219135
chr19	17360848	17375544	-	83878	USHBP1	360	0.0219631
chr4	16228285	16259810	+	202020	TAPT1-AS1	361	0.0219653
chr19	35978225	35981433	-	388533	KRTDAP	233	0.0219942
chr7	129932973	129964020	+	51200	CPA4	321	0.0220272
chr22	50683612	50689834	-	83933	HDAC10	124	0.0220479
chr16	68279246	68294961	+	23659	PLA2G15	131	0.0220664
chr19	16296234	16302857	+	26017	FAM32A	266	0.0220752
chr13	32420919	32533721	+	196549	EEF1DP3	415	0.0220946
chr16	85061374	85127828	+	9764	KIAA0513	538	0.0221083
chr10	98102974	98119092	-	93377	OPALIN	236	0.0221315
chr9	107266543	107267503	+	138805	OR13F1	227	0.0221652
chr21	47556175	47575481	-	10841	FTCD	305	0.0221685
chr18	43427573	43547305	-	57724	EPG5	434	0.0221714
chr14	88304163	88460009	-	2581	GALC	789	0.0221829
chr19	41768390	41813811	+	11100	HNRNPUL1	175	0.0221936
chr7	102453307	102715288	-	222235	FBXL13	360	0.0222086
chr14	101318726	101318824	+	768222	MIR770	115	0.0222369
chr1	153777202	153895451	-	57459	GATAD2B	251	0.0222582
chr1	160051359	160059212	+	3765	KCNJ9	166	0.0222664
chr2	27293341	27294567	-	100128731	OST4	87	0.0222667
chr20	49551404	49575060	-	8813	DPM1	155	0.0222721
chr8	30890777	31031277	+	7486	WRN	403	0.0222864
chr14	22133296	22134238	+	26686	OR4E2	300	0.0222865
chr19	12799120	12807455	-	84261	FBXW9	47	0.0223218
chr1	52870218	52883992	+	84950	PRPF38A	86	0.0223634
chr1	74491701	74663871	-	127255	LRRIQ3	392	0.0223781
chr13	100634025	100639019	+	7546	ZIC2	194	0.0224101
chr14	24540045	24547296	+	9362	CPNE6	66	0.0224419
chr1	99469831	99614408	+	100129620	LOC100129620	666	0.0224555
chr8	145751602	145754458	-	414919	C8orf82	18	0.022483
chr12	68688345	68726161	-	56890	MDM1	236	0.0225049
chr1	150521897	150533412	+	54507	ADAMTSL4	184	0.0225582
chr11	65686727	65689048	+	10589	DRAP1	96	0.0225783
chr17	9548579	9633003	+	124739	USP43	255	0.0226223
chr22	37966252	37976024	-	3957	LGALS2	163	0.0226478
chr7	105172531	105208124	+	60561	RINT1	360	0.0226496
chr1	1309109	1310818	-	54998	AURKAIP1	177	0.0226561
chr12	89981825	90049844	-	490	ATP2B1	132	0.0227159
chr17	13932608	13972775	-	100874058	COX10-AS1	355	0.0227261
chr10	38717073	38741081	+	399744	LOC399744	301	0.0227436
chr19	3572942	3579081	+	10362	HMG20B	134	0.0227809
chr12	7801995	7818502	-	339	APOBEC1	362	0.0228389
chr4	39408472	39453153	+	152831	KLB	362	0.0228613
chr11	65684282	65686531	-	83638	C11orf68	98	0.0228691
chr1	168510002	168513235	-	6846	XCL2	252	0.0229258
chr6	49976850	49989694	-	245913	DEFB110	112	0.022937
chr17	41605210	41623800	-	2118	ETV4	174	0.0229634
chr15	50849351	50979012	-	54822	TRPM7	562	0.0230271
chr18	64168423	64271375	-	28513	CDH19	374	0.0230399
chr17	13927814	13928915	+	94158	CDRT15P1	293	0.0230454
chr19	12949258	12985766	+	22983	MAST1	121	0.0230704
chr4	93225549	94693649	+	2895	GRID2	2436	0.0231084
chr21	44949071	45079374	-	11077	HSF2BP	261	0.0231324
chr19	11959578	11980306	+	90594	ZNF439	217	0.0231428
chr3	196295724	196315930	+	200933	FBXO45	272	0.0231922
chr3	53195222	53226733	+	5580	PRKCD	322	0.0232203
chr12	42475647	42538673	-	283464	GXYLT1	278	0.0232287
chr10	5931534	5979558	+	84893	FBXO18	391	0.0233311
chr16	85131964	85146114	-	339145	FAM92B	337	0.0233359
chr10	76993728	76995770	-	118881	COMTD1	172	0.023358
chr19	49340353	49371884	-	57664	PLEKHA4	357	0.023486
chr19	12786530	12792701	-	1725	DHPS	59	0.0235154
chr15	43425721	43477341	+	80021	TMEM62	84	0.0236599
chr1	161129253	161135516	+	27005	USP21	118	0.0236904
chr20	54823787	54824871	+	4159	MC3R	283	0.0236962
chr1	227916239	227968932	+	116841	SNAP47	261	0.023704
chr9	107456702	107457743	+	286365	OR13D1	288	0.0237431
chr3	143061087	143065913	+	100885796	SLC9A9-AS1	207	0.0238688
chr11	113775517	113817283	+	9177	HTR3B	251	0.023931
chr2	211154867	211179895	-	4632	MYL1	192	0.023991
chr14	20896969	20903801	-	123103	KLHL33	229	0.0240028
chr11	57365026	57382326	+	710	SERPING1	200	0.0240596
chr17	65373396	65693379	+	26207	PITPNC1	560	0.024105
chr6	42858002	42858554	-	441150	C6orf226	134	0.0241245
chr3	53258722	53290130	-	7086	TKT	324	0.0241288
chr16	202853	204504	+	3050	HBZ	51	0.0241973
chr12	132568827	132613429	+	347918	EP400NL	133	0.0242604
chr1	1337275	1342693	-	55052	MRPL20	174	0.0242762
chr3	129033613	129035120	-	8971	H1FX	227	0.024367
chr16	25151891	25160353	-	100506655	LOC100506655	180	0.0244718
chr1	9908333	9970316	-	56998	CTNNBIP1	168	0.024478
chr1	110009099	110024764	+	284612	SYPL2	195	0.0245124
chr1	209757044	209787284	+	57172	CAMK1G	206	0.0245426
chr2	135676391	135716915	+	905	CCNT2	183	0.0246424
chr11	119252487	119397374	+	100499227	LOC100499227	478	0.0246635
chr6	36210944	36276372	+	285848	PNPLA1	170	0.0246666
chr10	121410881	121437329	+	9531	BAG3	328	0.0247334
chr10	38989726	38991371	+	399746	ACTR3BP5	242	0.0247534
chr1	10057254	10076078	+	116362	RBP7	83	0.0248188
chr11	63304272	63313930	+	5920	RARRES3	49	0.0248307
chr9	101867411	101916473	+	7046	TGFBR1	199	0.0248483
chr4	24797084	24802467	+	6649	SOD3	107	0.0248673
chr10	105232560	105238997	-	119395	CALHM3	174	0.0248737
chr17	43340487	43394414	-	9020	MAP3K14	155	0.0248759
chr22	48885287	49147744	+	25817	FAM19A5	1245	0.0248976
chr5	65018022	65125111	+	57486	NLN	448	0.0249345
chr7	35840595	35946715	+	989	SEPT7	266	0.024954
chr12	58335444	58351052	+	91419	XRCC6BP1	187	0.024957
chr1	168664694	168698442	-	1805	DPT	434	0.0249804
chr4	62066973	62938168	+	23284	LPHN3	1499	0.0250095
chr2	166095911	166248820	+	6326	SCN2A	531	0.0250477
chr6	12012723	12165232	+	3096	HIVEP1	644	0.0250557
chr14	101340829	101340922	+	442905	MIR337	110	0.0251216
chr14	31363004	31495607	-	29966	STRN3	467	0.025125
chr13	42614171	42830716	+	160851	DGKH	852	0.025155
chr4	6911170	7034845	+	57533	TBC1D14	467	0.0252028
chr18	22641887	22932214	-	25925	ZNF521	560	0.0252349
chr3	18389132	18480265	-	6304	SATB1	267	0.0252999
chr15	40226346	40327797	+	440275	EIF2AK4	425	0.0253185
chr4	162305043	163085186	-	56884	FSTL5	2313	0.0253594
chr19	49141271	49149451	-	770	CA11	186	0.0253877
chr21	23470935	23488847	+	54143	LINC00308	131	0.0253888
chr10	105156411	105206019	+	22984	PDCD11	167	0.0254324
chr11	66610882	66614003	+	9986	RCE1	68	0.0254564
chr13	31506833	31549153	+	122046	TEX26	331	0.0254801
chr1	19592475	19600568	-	246181	AKR7L	258	0.0255425
chr16	61685914	62070739	-	1006	CDH8	798	0.0255868
chr22	50656117	50683400	-	85378	TUBGCP6	187	0.0255909
chr1	22351706	22357715	+	29092	LINC00339	367	0.0256592
chr10	93170095	93274520	+	143279	HECTD2	147	0.0257636
chr2	73518056	73520829	-	1961	EGR4	79	0.025804
chr15	84860599	84878025	+	440300	LOC440300	110	0.0258327
chr2	73300509	73340146	-	26056	RAB11FIP5	320	0.0258877
chr12	108681820	108733094	-	1240	CMKLR1	312	0.0259123
chr14	101341369	101341441	+	100126315	MIR665	111	0.0259206
chr1	159931013	159948876	+	100505633	LOC100505633	209	0.0259214
chr6	168399771	168445769	+	3834	KIF25	327	0.0259439
chr4	103422485	103538459	+	4790	NFKB1	393	0.0259901
chr3	88101099	88199016	-	8545	CGGBP1	400	0.0260021
chr4	183060158	183065668	-	90768	MGC45800	208	0.0260414
chr3	45123768	45187914	-	64866	CDCP1	498	0.0260864
chr1	85623355	85666728	-	84144	SYDE2	378	0.0261615
chr14	103398715	103523742	-	9578	CDC42BPB	208	0.0261662
chr6	42847670	42855668	+	285855	RPL7L1	132	0.0261864
chr2	38522028	38604432	-	64225	ATL2	333	0.0262218
chr1	19638739	19658922	+	54896	PQLC2	272	0.0262376
chr19	42572628	42585720	+	64763	ZNF574	37	0.0262552
chr4	115748926	116035032	-	64579	NDST4	804	0.0264427
chr15	57668702	57842925	+	84952	CGNL1	773	0.0265024
chr11	113603904	113644485	-	9183	ZW10	357	0.0265224
chr8	145998500	146012725	-	80778	ZNF34	107	0.0265271
chr3	160473995	160788817	+	151742	PPM1L	623	0.0265535
chr19	5587009	5622938	-	9667	SAFB2	155	0.026565
chr7	102553343	102585556	+	10234	LRRC17	136	0.0265773
chr7	156931654	157062066	+	9690	UBE3C	535	0.0266335
chr1	154179182	154193273	-	25912	C1orf43	116	0.0266518
chr12	108523510	108644313	+	9671	WSCD2	410	0.0266644
chr19	5623045	5668489	+	6294	SAFB	138	0.0267198
chr2	233630511	233641275	-	3769	KCNJ13	233	0.0267317
chr6	93949739	94129300	-	2045	EPHA7	528	0.0267318
chr9	19397806	19452500	+	340485	ACER2	218	0.0267527
chr10	118430702	118609716	-	259217	HSPA12A	498	0.0268074
chr21	45138977	45182188	+	8566	PDXK	210	0.0268667
chr11	124481452	124490251	+	116337	PANX3	83	0.0269191
chr7	129710348	129775560	+	23008	KLHDC10	273	0.0269816
chr6	160390130	160527583	+	3482	IGF2R	401	0.0270152
chr6	29624757	29640149	+	4340	MOG	101	0.0271154
chr3	180701497	180707562	-	131118	DNAJC19	103	0.0271802
chr4	184018173	184020352	-	152641	WWC2-AS2	73	0.0272545
chr3	20081523	20195896	+	8850	KAT2B	710	0.0273616
chr1	109642814	109643234	+	677766	SCARNA2	183	0.0274782
chr14	101292444	101327360	+	55384	MEG3	131	0.0275021
chr3	1134619	1445278	+	27255	CNTN6	1233	0.0275023
chr15	43489425	43513323	-	2038	EPB42	88	0.0275667
chr5	179527794	179636130	-	255426	RASGEF1C	532	0.0277075
chr11	16760147	16779901	+	10944	C11orf58	139	0.0277875
chr17	36046433	36105096	-	6928	HNF1B	181	0.0278267
chr8	102698769	103137135	-	83988	NCALD	1050	0.0278699
chr1	34334556	34351059	+	402779	LOC402779	243	0.0278922
chr1	154166140	154166219	-	100126346	MIR190B	98	0.0278971
chr19	12986024	12992335	-	1777	DNASE2	113	0.0280176
chr4	80413746	80497614	+	100506035	LOC100506035	265	0.0280845
chr3	131043935	131100319	-	339874	LOC339874	135	0.0280855
chr13	52741844	52865680	-	100887750	MRPS31P5	136	0.0280945
chr3	43120720	43147575	-	84892	GTDC2	238	0.0281245
chr17	18853988	18924004	+	125206	SLC5A10	175	0.0281281
chr6	28048481	28057340	+	7718	ZNF165	292	0.0281444
chr1	227884732	227885408	-	401983	ZNF847P	172	0.0281822
chr1	109648572	109656479	-	127003	C1orf194	185	0.0281925
chr10	76871392	76941881	+	142891	SAMD8	348	0.0281962
chr17	65040651	65052911	+	786	CACNG1	139	0.0282471
chr20	54967426	54979582	+	1477	CSTF1	153	0.0283111
chr3	129116052	129116191	-	677797	SNORA7B	163	0.0283204
chr7	19758937	19813216	-	256130	TMEM196	349	0.0283859
chr1	52888947	53019130	-	23318	ZCCHC11	248	0.0283898
chr17	62540734	62658386	-	64750	SMURF2	103	0.0284005
chr15	100255905	100273626	-	145748	LYSMD4	307	0.0284835
chr3	24562852	24562926	-	100616448	MIR4792	101	0.0285453
chr11	66512206	66610987	+	79703	C11orf80	116	0.0285568
chr2	152973314	153032506	-	10254	STAM2	277	0.0285975
chr8	145729464	145732555	+	2875	GPT	16	0.0286193
chr8	145734551	145736589	+	113655	MFSD3	16	0.0286193
chr4	178649910	178911904	+	285501	LOC285501	902	0.0286964
chr4	66185280	66535653	-	2044	EPHA5	1319	0.0287223
chr17	66863430	66951533	-	10351	ABCA8	340	0.0287719
chr2	27719705	27746550	+	2646	GCKR	145	0.0287755
chr19	31765850	31840190	-	57616	TSHZ3	260	0.0287849
chr11	118100335	118123011	-	196264	MPZL3	362	0.0288692
chr10	1085963	1102644	-	3422	IDI1	274	0.0288725
chr16	9185536	9213555	+	29035	C16orf72	356	0.0288855
chr11	118124130	118135251	-	10205	MPZL2	310	0.028925
chr3	50378536	50383156	-	51364	ZMYND10	48	0.0289266
chr18	40323182	40695657	-	6014	RIT2	831	0.0289412
chr9	139567594	139581911	-	10555	AGPAT2	77	0.0289846
chr22	50713407	50746001	-	23654	PLXNB2	114	0.0290358
chr6	26285353	26285727	-	8365	HIST1H4H	255	0.0290384
chr11	113558267	113577068	-	80975	TMPRSS5	390	0.0290855
chr19	42734337	42746736	-	2931	GSK3A	93	0.0291045
chr6	29640168	29644931	-	346171	ZFP57	130	0.0291442
chr8	146015153	146017805	-	6132	RPL8	116	0.0291469
chr19	47813103	47825327	+	728	C5AR1	162	0.0291716
chr1	151584540	151671559	+	81609	SNX27	237	0.0291908
chr12	132628992	132636986	+	79050	NOC4L	107	0.0291966
chr3	131080688	131083966	+	152195	NUDT16P1	92	0.0292009
chr4	152591808	152682175	-	5188	PET112	339	0.0294931
chr11	113650517	113651207	+	644672	CLDN25	244	0.0295116
chr9	107298050	107299094	-	138803	OR13C3	251	0.0295264
chr11	66624875	66627946	+	78999	LRFN4	83	0.0296074
chr2	55459038	55462989	+	6233	RPS27A	175	0.0296203
chr14	101536247	101539273	+	100507257	MEG9	158	0.0296874
chr7	150745378	150749843	+	9311	ASIC3	173	0.0296916
chr1	161123533	161128646	+	51506	UFC1	120	0.0297019
chr2	46769866	46811827	+	23433	RHOQ	265	0.0297022
chr9	19376253	19380235	-	6194	RPS6	152	0.0297787
chr22	17565848	17596584	+	23765	IL17RA	288	0.0297789
chr1	34326075	34330392	+	127540	HMGB4	274	0.0297852
chr8	145747760	145752416	-	441381	LRRC24	17	0.0299107
chr1	154171561	154178841	-	388701	C1orf189	112	0.0299107
chr10	98064084	98098321	+	1791	DNTT	218	0.0299207
chr22	25160467	25161986	+	7152	TOP1P2	324	0.0299276
chr12	8210918	8218955	-	719	C3AR1	118	0.030008
chr1	10520602	10532613	-	1676	DFFA	197	0.0300595
chr10	10826401	10836877	-	207107	SFTA1P	279	0.0301064
chr22	37415682	37425863	+	4357	MPST	260	0.0301089
chr17	36584719	36668628	+	57636	ARHGAP23	214	0.030142
chr1	150254952	150259501	+	148523	C1orf51	199	0.0301556
chr1	178818669	178840215	-	9068	ANGPTL1	117	0.0301868
chr8	145579087	145583036	-	26233	FBXL6	73	0.0301941
chr8	33448853	33457439	-	78986	DUSP26	114	0.0302041
chr12	49372235	49376396	+	7471	WNT1	159	0.0303546
chr8	145582216	145584948	+	79581	SLC52A2	74	0.0303635
chr8	145576885	145579269	-	340393	TMEM249	68	0.0303705
chr5	159848864	159855746	+	9232	PTTG1	194	0.0304097
chr12	32899477	32908887	-	51067	YARS2	342	0.0304117
chr17	9729380	9793022	+	9340	GLP2R	479	0.0304655
chr4	70894129	70902255	+	3347	HTN3	208	0.0305133
chr6	135502452	135540311	+	4602	MYB	220	0.0306606
chr8	145515269	145538385	+	3297	HSF1	36	0.0306984
chr1	160085519	160113374	+	477	ATP1A2	198	0.0307266
chr1	109633402	109639554	+	56900	TMEM167B	171	0.0307331
chr1	157764193	157789940	-	115350	FCRL1	193	0.0307381
chr3	58477822	58488087	+	200845	KCTD6	154	0.0308219
chr5	134869971	134871639	-	4762	NEUROG1	126	0.0309761
chr7	2577443	2595392	-	221927	BRAT1	186	0.0309984
chr12	106890187	107168609	-	100287944	LOC100287944	588	0.0311505
chr12	79813036	79813101	+	100302136	MIR1252	131	0.0311513
chr4	123091757	123283914	+	84162	KIAA1109	319	0.0312055
chr19	3585568	3593539	+	126326	GIPC3	153	0.0312128
chr17	37560537	37607527	-	5469	MED1	220	0.0312389
chr8	80676244	80680098	-	23462	HEY1	189	0.0313234
chr1	178694299	178889237	+	55103	RALGPS2	411	0.0313464
chr4	40425271	40632640	-	54502	RBM47	430	0.0313733
chr17	46147413	46178883	-	10951	CBX1	302	0.0313969
chr13	24883715	24896669	+	338872	C1QTNF9	271	0.0314258
chr22	25115000	25170687	-	440822	PIWIL3	483	0.0315019
chr10	106028630	106059176	+	119391	GSTO2	139	0.0315044
chr2	27714749	27718126	-	64838	FNDC4	113	0.0315095
chr11	57885971	57886916	-	219954	OR9I1	281	0.0315145
chr8	614199	681226	-	157697	ERICH1	610	0.0315191
chr2	182756471	182795464	+	6744	SSFA2	31	0.0316583
chr7	150845675	150864867	-	2636	GBX1	179	0.0317183
chr14	31483851	31483948	-	693209	MIR624	206	0.0317457
chr14	93673400	93695561	+	55148	UBR7	240	0.0318222
chr19	4542599	4559771	-	10501	SEMA6B	115	0.0318364
chr6	121756744	121770873	+	2697	GJA1	305	0.0318659
chr6	70385640	70507049	-	55788	LMBRD1	618	0.0318784
chr2	28718937	28866653	+	151056	PLB1	616	0.0318856
chr17	48633567	48639469	-	253962	CACNA1G-AS1	181	0.0319584
chr11	66615996	66725847	-	5091	PC	171	0.0320105
chr8	70378858	70573147	+	23213	SULF1	583	0.0320479
chr19	49436938	49448226	+	27294	DHDH	195	0.0321073
chr4	70706929	70725870	-	6783	SULT1E1	231	0.0321083
chr1	54691103	54872068	-	23648	SSBP3	488	0.0321574
chr2	46706703	46711564	+	388946	TMEM247	201	0.0322102
chr19	12995236	12998017	-	10661	KLF1	113	0.0322317
chr10	115310589	115349360	+	3026	HABP2	392	0.0323096
chr2	32248971	32264862	-	84661	DPY30	151	0.0323293
chr13	23993109	24003008	+	100506680	SACS-AS1	329	0.032394
chr11	61447904	61514474	+	747	DAGLA	240	0.0324023
chr11	66452719	66488870	-	6712	SPTBN2	84	0.0324101
chr1	15438310	15478960	-	200197	TMEM51-AS1	552	0.0324113
chr1	247670393	247739848	+	148823	GCSAML	477	0.032418
chr3	107761940	107809935	-	961	CD47	238	0.0325842
chr19	50168398	50177173	+	83596	BCL2L12	109	0.0325933
chr7	113726364	114333827	+	93986	FOXP2	794	0.0326573
chr19	12848305	12859137	+	439	ASNA1	19	0.0326766
chr14	21756135	21819460	+	57096	RPGRIP1	250	0.0327429
chr5	92953430	93447404	-	83989	FAM172A	517	0.0328572
chr1	85018803	85040163	-	1486	CTBS	198	0.0328643
chr11	12399025	12556903	+	55742	PARVA	569	0.0328744
chr15	84748938	84795353	+	648809	EFTUD1P1	223	0.0329793
chr14	89290496	89344335	+	123016	TTC8	261	0.0330053
chr7	130135951	130136045	+	442904	MIR335	85	0.0330963
chr8	146024260	146036554	+	340385	ZNF517	142	0.0331342
chr9	2422701	2622373	-	401491	FLJ35024	1139	0.0331576
chr17	41522173	41522253	+	100313779	MIR2117	163	0.0331613
chr14	101280827	101280911	+	100616495	MIR2392	139	0.0331687
chr1	119425665	119532179	-	6913	TBX15	428	0.0331974
chr8	144815252	144815323	-	100616318	MIR4664	102	0.0332238
chr19	50243010	50266515	-	60385	TSKS	130	0.0332705
chr2	27667239	27712571	-	26160	IFT172	153	0.0333732
chr16	2227183	2246465	-	57524	CASKIN1	20	0.0333949
chr3	17198653	17784240	-	9779	TBC1D5	689	0.0333965
chr4	78634540	78740544	-	246175	CNOT6L	222	0.0334273
chr4	176986984	177103985	+	116966	WDR17	641	0.0334446
chr6	28058584	28063493	+	221584	ZSCAN12P1	282	0.0334488
chr2	113670547	113676458	+	27178	IL37	311	0.0334538
chr1	159921281	159924044	-	89886	SLAMF9	128	0.0334643
chr19	827830	832017	+	566	AZU1	19	0.0335174
chr11	66360689	66373490	+	9973	CCS	134	0.0335633
chr3	88188261	88193814	+	55279	ZNF654	195	0.033701
chr22	22311402	22337187	-	8940	TOP3B	193	0.033737
chr9	22002901	22009312	-	1030	CDKN2B	174	0.0337379
chr9	20344967	20622514	-	4300	MLLT3	383	0.0337445
chr11	63320241	63330855	-	54979	HRASLS2	62	0.0337642
chr7	2598631	2654368	+	23288	IQCE	268	0.0337915
chr19	14183820	14185874	+	113230	LOC113230	28	0.0338077
chr3	196769430	197026143	-	1739	DLG1	760	0.0338285
chr17	702552	882998	-	64359	NXN	391	0.0338655
chr2	191069359	191184771	-	26275	HIBCH	468	0.0340386
chr1	53152013	53164038	-	65260	SELRC1	198	0.0340688
chr2	233562014	233725289	+	26058	GIGYF2	560	0.0340763
chr10	118423206	118429775	-	143379	C10orf82	297	0.0341002
chr19	16272178	16284286	-	117286	CIB3	264	0.0341399
chr10	45594923	45650044	-	100133308	RSU1P2	271	0.0341628
chr13	90883435	90883531	+	693207	MIR622	255	0.0342415
chr14	95648275	95786245	-	79789	CLMN	494	0.0342704
chr19	7447719	7537371	+	23370	ARHGEF18	415	0.0342706
chr19	6426047	6433790	-	284427	SLC25A41	95	0.0342888
chr8	145736666	145743210	-	9401	RECQL4	18	0.0342973
chr8	145743348	145750559	+	9684	LRRC14	18	0.0342973
chr16	21689834	21772050	+	146183	OTOA	118	0.0343204
chr8	145554453	145559943	-	83482	SCRT1	52	0.0343372
chr19	14192443	14196607	-	646457	C19orf67	40	0.0343636
chr15	48700502	48937985	-	2200	FBN1	431	0.0343748
chr19	15197876	15198944	+	126370	OR1I1	296	0.0344366
chr15	43235097	43398286	-	197131	UBR1	192	0.0344874
chr1	201798287	201853422	+	55705	IPO9	221	0.0345069
chr8	144806102	144815914	-	286077	FAM83H	132	0.0345181
chr8	144816309	144828507	+	100128338	LOC100128338	109	0.034535
chr17	14139172	14140150	-	146822	CDRT15	202	0.0345355
chr1	97543299	98386615	-	1806	DPYD	1527	0.034569
chr10	73818791	73848790	-	9806	SPOCK2	220	0.0345965
chr14	101347343	101347457	+	574038	MIR431	117	0.0346217
chr8	55528626	55682531	+	6101	RP1	329	0.0346325
chr4	70933102	70950988	+	286828	CSN1S2AP	271	0.0346873
chr1	15479027	15546974	+	55092	TMEM51	780	0.0347132
chr19	14199228	14201232	-	90378	SAMD1	41	0.034739
chr3	121150272	121264853	-	10721	POLQ	431	0.0347418
chr10	74092587	74114907	-	54788	DNAJB12	109	0.0347429
chr3	88198892	88207115	+	285237	C3orf38	204	0.0347531
chr11	22359666	22401046	+	57084	SLC17A6	307	0.0348087
chr17	37366788	37382040	-	342667	STAC2	168	0.0348218
chr15	100106132	100256629	+	4205	MEF2A	491	0.0348932
chr20	49575350	49578399	+	27304	MOCS3	132	0.0349223
chr2	27650656	27665124	+	29959	NRBP1	112	0.0349308
chr8	144788863	144790279	-	100130274	CCDC166	144	0.0349518
chr16	48572636	48644120	-	9683	N4BP1	270	0.0350007
chr15	84904524	84914120	+	643707	GOLGA6L4	239	0.0350735
chr16	66995131	67009052	+	23491	CES3	53	0.035119
chr19	49316273	49339934	-	51171	HSD17B14	265	0.0351325
chr1	159896828	159915386	-	57549	IGSF9	170	0.0352007
chr12	53551446	53575135	-	51380	CSAD	192	0.0352357
chr20	44277201	44298878	-	259239	WFDC11	296	0.0352415
chr1	159887896	159895332	-	8407	TAGLN2	170	0.035245
chr8	9911829	10286401	+	4482	MSRA	1490	0.0352704
chr19	51020149	51071302	-	94030	LRRC4B	242	0.0352977
chr2	198318230	198339851	+	80219	COQ10B	97	0.0353757
chr11	68028802	68039469	-	53838	C11orf24	189	0.0354107
chr17	37617738	37690800	+	51755	CDK12	259	0.0354168
chr2	198570027	198573114	+	92935	MARS2	144	0.0354583
chr4	69176104	69215824	-	91746	YTHDC1	60	0.0354913
chr7	130126897	130131013	-	317751	MESTIT1	90	0.035538
chr12	53497273	53518323	+	8435	SOAT2	185	0.0355791
chr6	49928004	49931818	-	245928	DEFB114	164	0.0355836
chr2	27665232	27669348	+	200634	KRTCAP3	105	0.0355888
chr9	2621792	2654485	+	7436	VLDLR	369	0.0356003
chr10	106113521	106214848	+	159686	CCDC147	190	0.0356095
chr17	80572437	80606411	-	56270	WDR45B	322	0.0356437
chr6	26273203	26273640	+	8346	HIST1H2BI	252	0.0356768
chr12	119419299	119600856	+	84530	SRRM4	627	0.0356968
chr4	106290233	106395227	-	27068	PPA2	523	0.0357051
chr12	53491435	53496128	+	3489	IGFBP6	174	0.0359014
chr11	100900354	101000544	-	5241	PGR	560	0.0359261
chr4	79892901	80229953	+	100505875	LOC100505875	842	0.0359346
chr2	176987412	176989645	+	3235	HOXD9	138	0.0359489
chr20	62289162	62330051	+	100533107	RTEL1-TNFRSF6B	374	0.0359661
chr15	91411884	91426687	+	5045	FURIN	208	0.0359727
chr7	100136833	100165843	+	3268	AGFG2	138	0.0359857
chr10	45659461	45659536	+	100422988	MIR3156-1	202	0.0360313
chr7	87133178	87342639	-	5243	ABCB1	348	0.0360353
chr7	64838767	64865998	+	168374	ZNF92	379	0.0360364
chr7	134464163	134655480	+	800	CALD1	688	0.0360654
chr17	39519745	39526052	-	3884	KRT33B	173	0.0360807
chr2	206858444	206950906	-	54891	INO80D	426	0.0361008
chr11	63273523	63284246	+	85329	LGALS12	66	0.0361129
chr2	166604312	166651169	-	2591	GALNT3	210	0.0361137
chr1	1288070	1297157	-	54587	MXRA8	162	0.0361171
chr2	231921577	232037540	+	5707	PSMD1	339	0.0362373
chr18	43563501	43652250	-	9050	PSTPIP2	482	0.0362574
chr10	10976902	10994126	-	254312	LINC00710	156	0.0362832
chr9	103064356	103115259	-	54881	TEX10	232	0.0363227
chr7	141251077	141354209	+	55750	AGK	51	0.0363806
chr22	37406899	37416224	-	7263	TST	260	0.0363886
chr3	50384918	50388486	-	10641	NPRL2	51	0.0364236
chr9	21967750	21994490	-	1029	CDKN2A	168	0.0364535
chr7	130126015	130146138	+	4232	MEST	92	0.0364626
chr17	9813925	10101868	-	8522	GAS7	1099	0.0364643
chr12	114845999	114850637	+	255480	TBX5-AS1	193	0.0365509
chr3	184428154	184429836	-	64110	MAGEF1	149	0.036553
chr17	37408896	37557909	-	84961	FBXL20	382	0.0365698
chr4	47452810	47465676	-	54951	COMMD8	209	0.0365706
chr1	94458393	94586705	-	24	ABCA4	498	0.0366517
chr2	71680752	71913893	+	8291	DYSF	587	0.0366837
chr2	27301434	27309265	+	11117	EMILIN1	94	0.036717
chr14	101348222	101348315	+	574034	MIR433	113	0.0367898
chr1	231376918	231413719	+	8443	GNPAT	130	0.0368256
chr1	150244772	150253335	+	79630	C1orf54	197	0.0368575
chr6	49936389	49937338	-	245927	DEFB113	161	0.036988
chr6	151685249	151712677	-	57621	ZBTB2	254	0.0369975
chr10	118956999	118969810	+	338567	KCNK18	116	0.0370363
chr6	112668531	112672498	+	442247	RFPL4B	192	0.0370557
chr14	69726680	69821190	+	57452	GALNT16	430	0.0370674
chr2	173600524	173917620	+	11069	RAPGEF4	706	0.0370901
chr3	167613735	167641797	+	646168	LOC646168	339	0.0370905
chr15	84867599	84898920	-	388152	LOC388152	185	0.0371461
chr11	8245850	8290182	-	4004	LMO1	361	0.0371697
chr17	70117160	70122560	+	6662	SOX9	122	0.0371698
chr6	29523388	29600962	-	2550	GABBR1	65	0.0372238
chr14	31494311	31565656	+	11154	AP4S1	264	0.0372365
chr1	94352589	94375012	-	2730	GCLM	259	0.0372503
chr7	139025104	139108203	+	51631	LUC7L2	359	0.0372814
chr7	139025877	139108203	+	100996928	C7orf55-LUC7L2	359	0.0372814
chr16	12814177	12814228	+	100616195	MIR4718	161	0.0373044
chr9	15464064	15511003	-	11168	PSIP1	279	0.0373943
chr16	22019455	22098852	+	730094	C16orf52	115	0.0374074
chr8	146277823	146281416	+	65265	C8orf33	172	0.0374949
chr12	26272958	26278003	-	79365	BHLHE41	198	0.037503
chr7	139102208	139112272	-	100129148	LOC100129148	258	0.0375266
chr2	32502957	32531658	+	84272	YIPF4	143	0.0375365
chr17	43922255	43924438	+	162540	SPPL2C	191	0.0376421
chr9	841689	969090	+	1761	DMRT1	726	0.0376788
chr3	121554033	121605373	+	55840	EAF2	459	0.0377174
chr22	37956470	37965410	+	11135	CDC42EP1	187	0.0377225
chr17	43697709	43913194	+	1394	CRHR1	266	0.0377598
chr5	155135062	156194798	+	6444	SGCD	1956	0.0377632
chr12	122089292	122110537	-	283385	MORN3	139	0.0378119
chr12	68642024	68647385	-	50616	IL22	261	0.0378676
chr8	144798506	144804633	+	225689	MAPK15	146	0.0379793
chr19	44930425	44952766	-	7772	ZNF229	453	0.0380308
chr1	231359508	231376924	-	128061	C1orf131	151	0.0380421
chr1	67557858	67600654	-	400757	C1orf141	379	0.0380986
chr16	284800	319942	+	83986	ITFG3	171	0.0381333
chr3	68040733	68594771	+	407738	FAM19A1	1383	0.0381813
chr6	30552108	30552194	+	100126314	MIR877	4	0.0381859
chr6	30568176	30585084	-	5514	PPP1R10	4	0.0381859
chr8	145538246	145550567	-	8694	DGAT1	44	0.038186
chr6	36164549	36200567	+	27154	BRPF3	135	0.0381923
chr10	45642841	45681489	+	338579	ANKRD30BP3	288	0.0382524
chr3	97660660	97691295	-	84864	MINA	142	0.0382955
chr12	16035287	16056410	+	11171	STRAP	51	0.0382984
chr7	157129709	157210133	+	10049	DNAJB6	499	0.0383049
chr19	41836811	41859831	-	7040	TGFB1	170	0.0383444
chr21	42547157	42557166	-	191585	PLAC4	159	0.03835
chr5	78669646	78809659	-	9456	HOMER1	421	0.0383656
chr6	28058453	28105094	-	100129195	LOC100129195	385	0.038381
chr16	50352928	50402845	-	29117	BRD7	247	0.0384186
chr20	44313289	44333658	-	280664	WFDC10B	347	0.0384535
chr2	174219560	174233718	+	83879	CDCA7	161	0.0385321
chr12	95470524	95611240	-	55785	FGD6	583	0.0385427
chr17	48620418	48633213	+	64847	SPATA20	204	0.0385438
chr11	66432469	66445275	-	83759	RBM4B	79	0.0385453
chr3	129101676	129118282	-	132241	RPL32P3	241	0.0385932
chr5	146293769	146299069	-	100874361	PPP2R2B-IT1	205	0.0386093
chr5	35856976	35879705	+	3575	IL7R	373	0.0386188
chr9	91620685	91793682	-	53358	SHC3	473	0.0386321
chr2	208394615	208470284	+	1385	CREB1	241	0.0386538
chr8	146052902	146072894	+	7553	ZNF7	154	0.038746
chr7	102715327	102740210	+	83787	ARMC10	94	0.0388049
chr10	1068576	1090141	+	55853	IDI2-AS1	284	0.0388475
chr3	26664299	26752265	+	116135	LRRC3B	480	0.0388599
chr13	30510667	30524625	+	440131	LINC00544	439	0.0389104
chr1	2323213	2336885	+	11079	RER1	66	0.0389158
chr1	2336240	2344010	-	5192	PEX10	40	0.0389643
chr1	43849578	43855483	-	112950	MED8	94	0.0389998
chr14	101349315	101349412	+	406914	MIR127	116	0.0390016
chr19	41725107	41767671	+	558	AXL	152	0.0390284
chr5	85578261	85593365	+	285622	NBPF22P	375	0.0390676
chr1	51819934	51984995	-	2060	EPS15	222	0.0390714
chr2	192542797	192553248	+	64859	NABP1	196	0.0391483
chr13	103046927	103048055	+	283481	FGF14-AS2	124	0.0392029
chr6	125995498	126041364	+	643623	LOC643623	235	0.0392265
chr2	198435526	198540584	-	130132	RFTN2	249	0.0392429
chr19	42470733	42498428	-	478	ATP1A3	69	0.0392677
chr2	101869344	101886778	+	55571	CNOT11	133	0.0393726
chr1	2572806	2706230	-	100287898	TTC34	169	0.039382
chr5	159774774	159797648	-	114898	C1QTNF2	256	0.0394641
chr1	43824625	43828873	+	991	CDC20	89	0.0394708
chr3	190930321	190967910	+	344901	OSTN	428	0.0395211
chr22	39745953	39833132	+	10454	TAB1	385	0.0395321
chr7	104755715	105039798	-	6733	SRPK2	591	0.0395875
chr19	14164178	14169971	-	342979	PALM3	14	0.0396509
chr12	58213709	58240747	-	10106	CTDSP2	133	0.0396678
chr19	49133816	49140639	-	1628	DBP	217	0.0397465
chr10	13263766	13276328	-	221044	UCMA	352	0.039775
chr6	26271145	26271612	-	8355	HIST1H3G	249	0.0398037
chr2	20232410	20251789	-	9741	LAPTM4A	258	0.0398517
chr20	44258384	44259831	+	140832	WFDC10A	318	0.0398556
chr5	87836596	87980620	-	645323	LINC00461	309	0.0398596
chr6	13786780	13814792	-	63933	MCUR1	360	0.0399251
chr16	67022491	67043659	+	283848	CES4A	48	0.0399577
chr17	46184910	46200105	+	29916	SNX11	256	0.039966
chr7	100169852	100171270	-	100316904	SAP25	106	0.0400013
chr6	160424322	160428696	-	100271873	AIRN	188	0.0400609
chr1	43855555	43919918	+	23334	SZT2	142	0.040066
chr19	14202506	14228559	-	5566	PRKACA	64	0.0401364
chr12	58191159	58209852	-	10677	AVIL	101	0.0402061
chr17	43920721	43972879	-	100128977	MAPT-AS1	221	0.0402238
chr6	167570359	167571319	-	2853	GPR31	143	0.0402403
chr13	85937737	86118797	+	100874137	LINC00351	608	0.0402458
chr6	25279305	25620758	+	55604	LRRC16A	1430	0.0402526
chr16	87635440	87731761	+	57338	JPH3	625	0.0402589
chr1	43829067	43833745	-	64834	ELOVL1	91	0.0402977
chr5	535954	535997	-	100616381	MIR4456	125	0.0403472
chr1	55505148	55530526	+	255738	PCSK9	232	0.0404013
chr7	104622193	104631612	-	100216546	LOC100216546	137	0.0405476
chr19	50162825	50169132	-	3661	IRF3	112	0.0405524
chr18	56118305	56118390	+	406906	MIR122	309	0.0405552
chr18	56118311	56118384	-	100616357	MIR3591	309	0.0405552
chr11	30252562	30256824	+	2488	FSHB	189	0.0405787
chr8	144779284	144780583	+	286076	BREA2	145	0.0406382
chr7	70597522	71178586	+	64409	WBSCR17	1696	0.0406438
chr13	102104943	102373207	+	9358	ITGBL1	857	0.0406859
chr6	30594612	30614598	+	79969	ATAT1	4	0.0407194
chr1	47881743	47883724	+	2301	FOXE3	191	0.0408419
chr9	131006999	131007109	-	406978	MIR199B	129	0.0408756
chr15	91446565	91465815	+	4122	MAN2A2	245	0.0410281
chr1	162760495	162782608	+	51478	HSD17B7	197	0.0410469
chr13	103338096	103346871	-	196541	METTL21C	331	0.0410585
chr5	153975571	153975632	-	100422950	MIR3141	206	0.041069
chr19	17830302	17845324	+	55201	MAP1S	224	0.0411231
chr6	8086640	8086766	-	100124533	SCARNA27	280	0.0411275
chr22	22273791	22307250	-	9647	PPM1F	235	0.0411452
chr3	128444978	128533641	+	7879	RAB7A	429	0.0411639
chr20	44330654	44337456	+	164237	WFDC13	328	0.0411939
chr6	8073592	8102828	-	9521	EEF1E1	358	0.0412071
chr1	2252695	2322993	-	79906	MORN1	76	0.041311
chr19	36103645	36116251	+	23354	HAUS5	206	0.0413386
chr12	58176527	58196639	+	10102	TSFM	95	0.041365
chr9	19507449	19787017	-	25769	SLC24A2	694	0.0414222
chr7	29035246	29234892	-	54504	CPVL	763	0.0414257
chr2	101889397	101889511	-	692205	SNORD89	119	0.0414289
chr17	73780601	73780688	-	100616282	MIR4738	119	0.0414337
chr17	57642885	57685713	+	79665	DHX40	151	0.0414766
chr10	126628971	126676005	+	54764	ZRANB1	358	0.0414909
chr21	27096790	27107965	-	522	ATP5J	178	0.0415701
chr1	153302596	153321022	-	57115	PGLYRP4	290	0.0415799
chr5	114914338	114961876	-	100302736	TMED7-TICAM2	375	0.0415912
chr1	29138653	29190208	+	4985	OPRD1	327	0.0415934
chr1	22328148	22339035	+	10136	CELA3A	437	0.0416803
chr1	220960038	220987741	+	64757	MARC1	253	0.0417103
chr10	1064846	1071799	-	91734	IDI2	255	0.0417357
chr17	39388714	39389706	+	83900	KRTAP9-3	188	0.0417632
chr7	29685537	29725437	-	646762	LOC646762	493	0.0419368
chr22	49262581	49294198	+	100128946	LOC100128946	439	0.0419782
chr12	58218391	58218475	-	407016	MIR26A2	95	0.0419956
chr2	27615489	27616443	-	2498	FTH1P3	90	0.042054
chr1	22303417	22333141	+	23436	CELA3B	472	0.0420673
chr5	26880708	27038689	-	1007	CDH9	512	0.0420854
chr13	75858808	76056250	-	9882	TBC1D4	650	0.0421366
chr4	187207251	187422212	-	285441	LOC285441	864	0.042137
chr6	83874592	83903655	-	5238	PGM3	153	0.0421533
chr17	57784862	57917952	+	81671	VMP1	313	0.0421627
chr19	18794424	18893143	+	23373	CRTC1	307	0.0421753
chr14	44973353	44976499	-	84075	FSCB	455	0.0421844
chr12	49359122	49365641	-	7480	WNT10B	178	0.0423332
chr7	138916230	138992982	+	254048	UBN2	127	0.0423518
chr12	52416615	52453291	+	3164	NR4A1	161	0.0423655
chr7	139138087	139168457	-	346689	KLRG2	201	0.0424449
chr1	162126896	162126972	+	100616386	MIR4654	259	0.0425108
chr17	39549976	39553844	-	3881	KRT31	218	0.0425642
chr18	24432007	24445716	-	361	AQP4	195	0.042585
chr20	34824338	34844863	+	25980	AAR2	47	0.0425949
chr10	70320116	70454239	+	80312	TET1	558	0.0426261
chr20	56223447	56286592	-	56937	PMEPA1	158	0.0426713
chr2	27604065	27632550	-	5496	PPM1G	106	0.0426818
chr11	30344648	30359165	+	120534	ARL14EP	228	0.0427418
chr4	87515467	87736328	+	5783	PTPN13	464	0.0427701
chr16	85833172	85840607	+	1327	COX4I1	168	0.0427721
chr8	110099652	110131812	+	7201	TRHR	353	0.0428167
chr5	114948904	114961876	-	51014	TMED7	310	0.0428177
chr9	15422781	15465831	+	6619	SNAPC3	314	0.0428208
chr17	43716340	43723595	+	147081	CRHR1-IT1	20	0.0428825
chr17	48638428	48704832	+	8913	CACNA1G	224	0.042889
chr3	178136988	178562217	+	10242	KCNMB2	1334	0.0429016
chr11	66357639	66360554	-	55231	CCDC87	128	0.0429344
chr15	79603490	79704334	+	23423	TMED3	554	0.0429877
chr17	43677490	43679748	-	644172	LOC644172	16	0.0429896
chr12	26348268	26405853	+	8082	SSPN	337	0.0429963
chr2	198364720	198418423	+	100529241	HSPE1-MOB4	134	0.0430211
chr17	43299291	43324686	+	752	FMNL1	172	0.0430604
chr1	209788217	209825820	-	3914	LAMB3	217	0.0430863
chr4	71017792	71032326	+	401137	C4orf40	253	0.0430966
chr3	147127180	147134506	+	7545	ZIC1	193	0.0432088
chr15	86685241	87572283	+	123624	AGBL1	2369	0.043224
chr17	39382899	39383904	+	83899	KRTAP9-2	221	0.0433158
chr19	13906273	13943044	+	65249	ZSWIM4	193	0.043354
chr10	5807185	5855512	-	2665	GDI2	268	0.0433881
chr1	22379119	22419436	+	998	CDC42	349	0.0434427
chr20	43592439	43595099	-	100505826	STK4-AS1	142	0.0434496
chr2	160797259	160919126	-	22925	PLA2R1	547	0.0434855
chr16	85741123	85784689	-	404550	C16orf74	246	0.0434876
chr11	42209292	42275240	-	100507205	LOC100507205	300	0.0434914
chr22	37387159	37403877	-	339669	TEX33	267	0.0435386
chr4	129730778	129796379	+	79960	PHF17	214	0.0435473
chr16	12995476	13334273	+	729993	SHISA9	1094	0.0435796
chr1	27331510	27339333	-	115572	FAM46B	61	0.043639
chr2	231555635	231565244	-	151475	LOC151475	195	0.0436831
chr6	89966839	90025018	-	2570	GABRR2	292	0.0436901
chr22	40440820	40731812	+	23112	TNRC6B	481	0.0437463
chr10	38464598	38503273	+	100129055	LOC100129055	306	0.0437534
chr2	198380294	198418423	+	25843	MOB4	121	0.043756
chr3	85008132	86123579	+	253559	CADM2	2241	0.0437705
chr2	198591602	198650938	-	66037	BOLL	174	0.0438133
chr17	41561333	41604164	+	1659	DHX8	219	0.0438188
chr3	21447217	21448177	+	391518	VENTXP7	360	0.0438571
chr2	73429385	73438340	+	344022	NOTO	258	0.0438764
chr11	61382507	61406921	+	113157	RPLP0P2	103	0.0438795
chr13	42846288	42897403	+	11215	AKAP11	333	0.0438866
chr1	156611739	156629324	+	63827	BCAN	106	0.0439089
chr4	7432020	7436700	-	768239	PSAPL1	409	0.0439572
chr8	141521396	141527252	+	54108	CHRAC1	127	0.0440273
chr19	13001942	13010813	+	2639	GCDH	112	0.0441465
chr9	131007225	131007309	-	100422893	MIR3154	128	0.0441628
chr9	95947211	96082854	+	65268	WNK2	486	0.0441742
chr9	128199672	128469513	-	79109	MAPKAP1	389	0.044182
chr11	118064441	118095809	-	120425	AMICA1	327	0.0442105
chr18	55019720	55036161	+	51046	ST8SIA3	172	0.044263
chr6	29968787	30029417	-	80862	ZNRD1-AS1	78	0.0442796
chr11	113668596	113746256	-	57646	USP28	372	0.0443231
chr9	114694379	114694449	+	100616114	MIR4668	355	0.0444041
chr10	1034348	1063708	+	23560	GTPBP4	303	0.0444131
chr16	2255177	2259418	+	64223	MLST8	27	0.044449
chr16	2259253	2261069	-	283870	BRICD5	27	0.044449
chr19	6416420	6416522	-	100500888	MIR3940	123	0.0444539
chr2	55746739	55772216	+	112942	CCDC104	281	0.0444576
chr8	124996377	125053023	-	439941	FER1L6-AS1	197	0.0444698
chr7	29724769	29749688	+	442524	DPY19L2P3	476	0.0444758
chr4	183958817	183961272	+	403315	FAM92A1P2	186	0.044496
chr17	39533920	39538636	-	3885	KRT34	164	0.044525
chr3	50388296	50391496	+	11068	CYB561D2	52	0.0445468
chr11	34963383	34963467	+	100616437	MIR1343	442	0.0445776
chr1	109606997	109618624	-	6884	TAF13	159	0.0445993
chr19	6952510	6990857	-	326342	EMR4P	475	0.0446253
chr19	3594503	3606831	-	6915	TBXA2R	173	0.0446469
chr12	122956145	122985543	-	55596	ZCCHC8	200	0.0446981
chr18	76740274	76758969	+	27164	SALL3	230	0.0447659
chr19	5558177	5568005	-	257000	TINCR	213	0.0448295
chr21	44263189	44299699	-	10785	WDR4	587	0.0448308
chr6	47749774	47794116	+	221391	OPN5	435	0.0448464
chr17	39558667	39568840	+	100505782	LOC100505782	291	0.0449367
chr15	40091222	40213093	-	11245	GPR176	375	0.0449848
chr17	73772514	73775860	-	3021	H3F3B	122	0.0450358
chr17	39502344	39507064	-	3883	KRT33A	200	0.0450527
chr7	114293399	114293510	+	100500896	MIR3666	106	0.0451387
chr20	36661947	36720766	+	58490	RPRD1B	196	0.0451881
chr17	80477593	80562483	+	3607	FOXK2	496	0.0451884
chr2	73481809	73496848	-	150726	FBXO41	131	0.0452054
chr4	120056938	120108944	+	51778	MYOZ2	378	0.04524
chr19	13885256	13889586	+	28974	C19orf53	183	0.0452846
chr6	27215501	27224399	+	10279	PRSS16	204	0.0453067
chr17	39394269	39395256	+	83901	KRTAP9-8	183	0.0453699
chr7	130417395	130418888	-	136259	KLF14	208	0.0453841
chr2	27600097	27603611	-	130557	ZNF513	83	0.0454312
chr1	43916673	43919660	-	81888	HYI	88	0.0454598
chr9	138585254	138591374	-	402381	SOHLH1	126	0.0454831
chr5	128732754	128732840	-	100616325	MIR4460	206	0.0454887
chr11	69924407	70035652	+	55107	ANO1	560	0.045528
chr1	153270337	153283194	-	114771	PGLYRP3	309	0.0455611
chr10	91339253	91405329	-	53354	PANK1	392	0.045576
chr12	55038374	55042149	-	117159	DCD	249	0.0455859
chr14	50448429	50474238	-	283551	C14orf182	323	0.04578
chr5	3417265	3536208	-	285577	LOC285577	645	0.0458005
chr9	102861501	103063426	+	27130	INVS	531	0.0458104
chr22	43912133	43932485	+	100874197	EFCAB6-AS1	181	0.0458276
chr6	29759099	29765584	+	554223	LOC554223	84	0.0458467
chr1	44457171	44497164	-	6536	SLC6A9	205	0.0458838
chr14	68000007	68056255	+	57475	PLEKHH1	377	0.0459011
chr1	10509775	10512060	+	1325	CORT	171	0.0459107
chr19	48023941	48059113	-	84215	ZNF541	132	0.0459146
chr10	73621146	73995618	+	119504	ANAPC16	831	0.0459229
chr19	42751716	42759309	-	2077	ERF	83	0.0459533
chr19	49141295	49185502	+	653677	SEC1P	287	0.0460104
chr8	125323158	125384940	-	157378	TMEM65	458	0.0460661
chr9	130965662	131017527	+	1759	DNM1	202	0.0460915
chr3	64079525	64211131	-	166336	PRICKLE2	519	0.0461066
chr8	66933790	67012755	+	85479	DNAJC5B	403	0.0461083
chr16	85812230	85833148	-	10328	EMC8	206	0.0461129
chr9	131707808	131710012	-	22845	DOLK	71	0.0462226
chr6	27276841	27280011	-	94026	POM121L2	188	0.0463461
chr21	19641432	19775970	-	5651	TMPRSS15	387	0.0464035
chr1	47799468	47844511	+	51727	CMPK1	294	0.0464146
chr4	65144176	65275178	-	253017	TECRL	382	0.0464283
chr1	161199455	161208000	-	9970	NR1I3	228	0.0464526
chr1	94335013	94344762	-	30836	DNTTIP2	250	0.0465101
chr20	31219426	31261743	-	284805	C20orf203	233	0.0465108
chr2	70377016	70418151	-	54980	C2orf42	258	0.0465446
chr4	152198324	152212605	+	345062	PRSS48	246	0.0466158
chr2	232063293	232238606	+	80210	ARMC9	354	0.0466532
chr11	66384052	66413944	+	100526737	RBM14-RBM4	121	0.0467918
chr17	62962667	62971703	-	201283	AMZ2P1	109	0.0467954
chr7	149944300	150020758	-	653857	ACTR3C	214	0.0468427
chr1	43803474	43820135	+	4352	MPL	102	0.046846
chr4	7194373	7744564	+	57537	SORCS2	1836	0.0468886
chr2	27593362	27600400	+	9784	SNX17	80	0.0469663
chr1	31184123	31196432	-	4146	MATN1	292	0.0469709
chr1	153330329	153333503	+	6280	S100A9	284	0.0470199
chr4	114372187	114683083	-	817	CAMK2D	679	0.04703
chr19	14247963	14282075	+	100507373	LOC100507373	92	0.0470387
chr4	183811243	183838630	-	1635	DCTD	278	0.0470524
chr12	53585106	53601000	-	3695	ITGB7	139	0.04706
chr10	74694937	74714510	-	84647	PLA2G12B	83	0.047061
chr19	14230320	14247440	-	55723	ASF1B	70	0.0470756
chr10	96953956	96988686	+	142827	C10orf129	441	0.0471636
chr17	48610047	48621111	+	55040	EPN3	221	0.0471742
chr7	124385654	124406079	-	2861	GPR37	267	0.0472299
chr17	7210317	7215782	+	1984	EIF5A	133	0.0472305
chr6	46620651	46645927	+	9481	SLC25A27	164	0.0472854
chr5	137841781	137878989	-	2107	ETF1	154	0.0474256
chr15	42128978	42140346	+	100137049	PLA2G4B	218	0.0474673
chr1	209796788	209796855	-	100422894	MIR4260	169	0.0474814
chr3	43020758	43101703	+	729085	FAM198A	285	0.0475272
chr3	148583042	148614872	+	1359	CPA3	278	0.0475355
chr2	109150810	109303702	+	3987	LIMS1	461	0.0477439
chr16	21807950	21831731	-	730092	RRN3P1	34	0.0477488
chr14	101346991	101351184	-	388015	RTL1	127	0.0477497
chr22	19833660	19842462	-	79680	C22orf29	215	0.0477568
chr2	198351307	198364998	-	3329	HSPD1	102	0.0477835
chr15	42140343	42186275	-	51332	SPTBN5	339	0.047896
chr3	141043054	141168632	+	253461	ZBTB38	267	0.0479044
chr13	58205788	58303065	+	27253	PCDH17	298	0.0479095
chr6	10980992	11044624	-	54898	ELOVL2	253	0.0479191
chr2	220026180	220034817	-	151295	SLC23A3	138	0.0479218
chr7	62751669	62764434	-	643955	ZNF733P	110	0.0479328
chr6	151725896	151773316	-	55005	RMND1	324	0.0479492
chr20	49411466	49493714	+	55653	BCAS4	312	0.0480679
chr19	16178316	16213813	+	7171	TPM4	256	0.0480816
chr19	14258548	14316997	-	22859	LPHN1	98	0.0481324
chr3	53317444	53381654	-	55802	DCP1A	267	0.048154
chr1	13801444	13840242	-	126755	LRRC38	262	0.0481615
chr16	451857	462487	+	26063	DECR2	130	0.0481784
chr7	26706687	27034858	-	8935	SKAP2	887	0.048244
chr21	37757688	37789125	+	8208	CHAF1B	311	0.0482933
chr2	135624202	135676176	-	100129961	LOC100129961	193	0.0482981
chr16	83541950	83542013	+	100422853	MIR3182	345	0.0483045
chr20	44236577	44259907	-	259240	WFDC9	428	0.048361
chr2	25042038	25142055	-	109	ADCY3	487	0.048383
chr4	7045155	7059677	+	93624	TADA2B	221	0.04845
chr20	5918485	5931173	-	51605	TRMT6	269	0.0484509
chr9	130928343	130966662	-	25792	CIZ1	148	0.0486069
chr2	109065576	109125854	+	9648	GCC2	437	0.0486219
chr22	20778873	20792146	-	91179	SCARF2	275	0.0486266
chr16	3486109	3493490	-	146434	ZNF597	321	0.0486357
chr6	160952514	161087407	-	4018	LPA	368	0.0487311
chr19	44010870	44031396	-	23474	ETHE1	251	0.0487706
chr12	10771537	10826891	-	55359	STYK1	419	0.0487763
chr10	112052797	112064707	-	10285	SMNDC1	185	0.0487972
chr12	26026952	26027012	-	100422897	MIR4302	164	0.0488376
chr12	49458467	49463775	-	121268	RHEBL1	86	0.0488514
chr11	61521500	61525136	-	26070	DKFZP434K028	137	0.0490843
chr6	31237742	31324989	-	3106	HLA-B	718	0.0491208
chr2	27848505	27851898	-	79635	CCDC121	114	0.0491948
chr4	70916158	70924559	+	3346	HTN1	232	0.0492075
chr19	7581003	7585911	+	140467	ZNF358	215	0.0492162
chr14	46533361	46971104	+	100506412	LINC00871	1327	0.0492216
chr19	14142551	14163717	+	9466	IL27RA	14	0.0492738
chr6	157099063	157531913	+	57492	ARID1B	529	0.0492906
chr6	31367560	31383090	+	100507436	MICA	456	0.0492973
chr10	13480483	13544976	-	222389	BEND7	312	0.049339
chr5	31639516	32111038	+	23037	PDZD2	937	0.0493522
chr2	172543918	172606668	+	1781	DYNC1I2	304	0.0493562
chr8	144766621	144794977	+	286075	ZNF707	194	0.0493832
chr3	58490862	58522929	-	8309	ACOX2	157	0.0494011
chr6	107386384	107435636	-	57673	BEND3	214	0.0494565
chr7	87031360	87105019	-	5244	ABCB4	302	0.0495048
chr16	2205798	2228130	+	84231	TRAF7	17	0.049518
chr7	15239942	15601640	-	392636	AGMO	1215	0.0495471
chr22	25331207	25335314	-	255349	TMEM211	163	0.049581
chr4	151503076	151505845	+	10586	MAB21L2	99	0.0495844
chr15	42120282	42140346	+	8681	JMJD7-PLA2G4B	229	0.0496084
chr14	101003483	101036131	-	57596	BEGAIN	105	0.0496291
chr2	31395921	31456724	-	440854	CAPN14	435	0.049645
chr10	60474774	60477293	+	728640	FAM133CP	92	0.0496616
chr12	50184928	50222208	-	57701	NCKAP5L	255	0.0496881
chr1	110905472	110933704	-	9122	SLC16A4	279	0.0498125
chr1	160648535	160681641	-	962	CD48	129	0.049827
chr7	63484795	63490480	-	100506050	LOC100506050	246	0.0499232
chr13	37418967	37494409	-	4093	SMAD9	208	0.0499622
chr16	85775226	85775306	-	100302261	MIR1910	173	0.0499732
chr2	27587218	27593324	-	8890	EIF2B4	72	0.0499903
chr6	28109687	28127250	+	7745	ZKSCAN8	290	0.0500472
chr8	26605666	26722922	-	148	ADRA1A	728	0.050093
chr1	27022521	27108601	+	8289	ARID1A	183	0.0501492
chr8	9599181	9599278	+	693182	MIR597	291	0.0501549
chr7	2552162	2568810	+	3955	LFNG	138	0.0501744
chr18	39766632	40271389	+	284260	LINC00907	1145	0.0501808
chr19	6413118	6424822	-	8570	KHSRP	135	0.0502245
chr5	151122382	151138210	-	475	ATOX1	155	0.0503371
chr3	167967309	168548374	+	93556	EGFEM1P	743	0.0503784
chr20	31175280	31196694	+	149950	LOC149950	129	0.0504135
chr17	7215977	7232638	-	84461	NEURL4	182	0.0504169
chr7	72440191	72772641	+	8468	FKBP6	126	0.0504357
chr2	27873678	27886449	-	9913	SUPT7L	104	0.0504852
chr12	10756363	10766208	-	55110	MAGOHB	362	0.0505607
chr9	93224713	93345028	-	340515	LOC340515	512	0.0506277
chr16	68262449	68270136	-	80004	ESRP2	120	0.0507396
chr1	10490158	10512060	+	100526739	APITD1-CORT	203	0.0507861
chr19	17935590	17958841	-	3718	JAK3	150	0.0509126
chr2	27851514	27873713	+	11321	GPN1	116	0.0509189
chr12	10741076	10752434	-	10748	KLRAP1	386	0.050987
chr6	28129538	28137373	+	651302	ZNF192P1	253	0.0510093
chr7	100171633	100183776	-	4034	LRCH4	119	0.0510118
chr18	77724581	77730822	+	440498	HSBP1L1	242	0.0510823
chr1	1270657	1284492	-	1855	DVL1	140	0.0511472
chr1	145727665	145764206	+	5174	PDZK1	51	0.0512038
chr7	130353485	130372268	-	114960	TSGA13	218	0.0513166
chr16	78056442	78066001	+	10143	CLEC3A	750	0.0513199
chr19	13875336	13885096	+	84245	MRI1	186	0.051334
chr8	102209265	102218292	-	51123	ZNF706	126	0.0513617
chr8	95653363	95719694	+	54845	ESRP1	472	0.0513782
chr22	19775933	19842462	-	54584	GNB1L	271	0.0514332
chr19	53716200	53719355	+	390963	ZNF818P	300	0.0514516
chr9	91261835	91267075	-	286238	LOC286238	407	0.0514615
chr20	62327130	62330051	+	8771	TNFRSF6B	284	0.0514671
chr11	110045604	110167437	-	5962	RDX	409	0.0515127
chr11	5461771	5462783	-	390063	OR51I1	524	0.0515305
chr2	219940045	220034817	-	79840	NHEJ1	286	0.0515802
chr16	2261602	2264822	-	283871	PGP	30	0.0515886
chr13	103249285	103331523	+	7174	TPP2	625	0.0516116
chr4	70592685	70626430	-	27284	SULT1B1	432	0.051645
chr14	77787229	77797940	+	2954	GSTZ1	233	0.0516693
chr17	47787686	47865937	-	81558	FAM117A	102	0.0516826
chr3	120627049	121143608	+	9515	STXBP5L	1683	0.0516892
chr12	26111963	26232825	+	11228	RASSF8	584	0.0517246
chr19	3607244	3613928	+	404665	CACTIN-AS1	186	0.05182
chr18	54318615	54697036	+	23335	WDR7	727	0.0518979
chr1	27114453	27124894	+	55650	PIGV	108	0.0519602
chr9	138466770	138478958	+	100130954	LOC100130954	206	0.0519609
chr9	125315448	125316441	+	138882	OR1N2	521	0.051966
chr21	47581061	47604373	-	84221	SPATC1L	351	0.051982
chr10	13142081	13180276	+	10133	OPTN	292	0.052003
chr11	34937676	35017675	+	8050	PDHX	646	0.0520334
chr8	146228196	146231432	+	286103	ZNF252P-AS1	230	0.0520738
chr4	103717132	103790032	-	7323	UBE2D3	279	0.0520976
chr2	219867567	219906273	-	255101	CCDC108	154	0.0523045
chr6	34385230	34393902	-	6204	RPS10	99	0.0523107
chr12	95414004	95467404	-	7181	NR2C1	420	0.0523295
chr12	58162350	58165914	-	4234	METTL1	86	0.0523547
chr9	112810877	112934791	+	11217	AKAP2	491	0.0523743
chr17	18874380	18908060	-	644815	FAM83G	109	0.0523935
chr11	60048013	60076445	+	51338	MS4A4A	357	0.0524058
chr7	72726534	72742085	-	135892	TRIM50	100	0.0524794
chr19	49164663	49176264	-	126147	NTN5	204	0.0524794
chr7	107405911	107443678	-	1811	SLC26A3	260	0.0525118
chr7	130146079	130353598	-	26958	COPG2	322	0.0525824
chr12	122652265	122688018	+	254050	LRRC43	307	0.0525826
chr2	233734993	233741107	+	389084	C2orf82	274	0.0525956
chr19	8645125	8675588	-	81794	ADAMTS10	34	0.0526129
chr12	4596900	4647637	-	57102	C12orf4	218	0.0526673
chr16	49311828	49315742	-	869	CBLN1	177	0.052679
chr13	39261172	39461267	+	341640	FREM2	567	0.0527103
chr2	27805835	27858101	+	84450	ZNF512	163	0.0527332
chr10	115999012	116054259	+	340706	VWA2	287	0.0527438
chr17	43973148	43976164	+	100130148	MAPT-IT1	48	0.0527731
chr1	102268126	102462790	-	118427	OLFM3	599	0.0528167
chr4	76501703	76555721	-	8999	CDKL2	318	0.0528904
chr19	29777917	30016659	-	284395	LOC284395	1040	0.0529189
chr19	12810007	12834810	-	30000	TNPO2	42	0.0530611
chr2	27309610	27323619	+	3795	KHK	112	0.0531157
chr17	62079954	62097994	-	3384	ICAM2	80	0.0531531
chr2	55463755	55496384	-	4528	MTIF2	203	0.0531635
chr1	150237798	150241609	-	51107	APH1A	179	0.0531664
chr1	158368311	158369256	-	128360	OR10T2	281	0.0532109
chr7	94139169	94186328	+	64921	CASD1	220	0.053247
chr10	1568824	1599179	+	642394	ADARB2-AS1	458	0.053253
chr2	55775513	55845113	-	57223	SMEK2	367	0.0533347
chr22	38004480	38029571	+	26088	GGA1	202	0.0533373
chr1	145575289	145586546	+	10401	PIAS3	102	0.0533786
chr12	58166382	58176324	+	25895	METTL21B	92	0.0533888
chr10	53059332	53059415	+	693190	MIR605	199	0.0533972
chr11	67429632	67448685	-	222	ALDH3B2	257	0.0534169
chr3	197020748	197020819	-	100616216	MIR4797	255	0.0534457
chr13	72012097	72441330	-	1602	DACH1	421	0.053465
chr13	96743092	97491816	+	266722	HS6ST3	1306	0.0534967
chr13	101706129	102068843	-	259232	NALCN	1293	0.0535038
chr3	46556877	46621572	-	79442	LRRC2	454	0.05351
chr15	43524792	43559055	-	9333	TGM5	123	0.053562
chr6	26472171	26482737	-	285819	LOC285819	274	0.0535832
chr17	41476352	41478504	+	379	ARL4D	185	0.0536284
chr4	41746098	41750987	-	8929	PHOX2B	275	0.0536489
chr19	4537226	4540036	-	116844	LRG1	121	0.0536546
chr7	139784545	139876741	-	80853	JHDM1D	332	0.0537902
chr7	72418831	72439870	-	260294	NSUN5P2	8	0.053796
chr3	158787040	159615155	+	100505385	IQCJ-SCHIP1	1358	0.0538436
chr6	154726432	154831753	-	154043	CNKSR3	437	0.0538637
chr19	18747837	18781302	+	55295	KLHL26	287	0.0539961
chr19	44889807	44905777	-	26974	ZNF285	387	0.0540103
chr21	27107257	27144771	+	2551	GABPA	251	0.0540161
chr1	47897806	47900313	-	84793	FOXD2-AS1	192	0.0540587
chr10	115933863	115933938	-	100302224	MIR2110	168	0.0541501
chr8	30601689	30624520	+	7993	UBXN8	260	0.0541681
chr13	53277399	53313947	-	11061	LECT1	150	0.0542567
chr15	75287875	75313836	+	192683	SCAMP5	242	0.0542843
chr15	28356182	28567298	-	8924	HERC2	195	0.0542981
chr5	94042288	94620279	-	79772	MCTP1	1098	0.0543255
chr10	52065344	52384923	-	259230	SGMS1	867	0.0543573
chr9	131683173	131704320	+	254295	PHYHD1	80	0.0543718
chr17	63005406	63052920	-	10672	GNA13	161	0.0543837
chr1	201857796	201861715	+	149345	SHISA4	157	0.054425
chr4	113739238	114304896	+	287	ANK2	975	0.0544363
chr3	147103834	147124596	-	84107	ZIC4	229	0.054491
chr14	24563482	24573339	+	5106	PCK2	85	0.0545209
chr7	19744980	19745059	-	100422967	MIR3146	237	0.0546732
chr1	145611035	145688776	+	27246	RNF115	187	0.054683
chr8	67405490	67430759	+	254778	C8orf46	130	0.0546988
chr16	21652604	21663987	-	10261	IGSF6	62	0.0546994
chr7	29720349	29720444	-	100616354	MIR550A3	389	0.054703
chr1	156589085	156595517	+	60484	HAPLN2	111	0.054821
chr10	104678074	104838344	+	54805	CNNM2	564	0.0548613
chr18	22040592	22059921	+	59340	HRH4	324	0.0548845
chr2	55861197	55921045	-	87178	PNPT1	378	0.0549308
chr17	39431949	39432459	+	100505724	KRTAP9-7	246	0.0549403
chr8	30643125	30670352	-	5516	PPP2CB	230	0.0549422
chr10	23216953	23326514	+	219681	ARMC3	397	0.0549642
chr7	1272653	1276613	+	340260	UNCX	78	0.0549813
chr3	49842637	49851391	-	7318	UBA7	127	0.0550832
chr2	27799388	27805589	+	84226	C2orf16	137	0.0550905
chr7	141408152	141431071	+	494551	WEE2	133	0.0551186
chr12	58156116	58160976	-	1594	CYP27B1	88	0.0551426
chr11	94277016	94283064	+	2526	FUT4	228	0.0551704
chr3	33191536	33260707	-	26032	SUSD5	436	0.0552
chr17	7191570	7197876	-	51087	YBX2	144	0.0552573
chr15	49170289	49172380	+	23741	EID1	168	0.0552666
chr12	49329991	49351252	-	377	ARF3	224	0.055345
chr7	144149033	144533146	-	27010	TPK1	788	0.0553726
chr3	24535577	24541502	+	644990	THRB-AS1	122	0.0553903
chr1	200610118	200639126	-	83479	DDX59	373	0.0553927
chr4	4420695	4543775	-	53407	STX18	389	0.0554298
chr9	91926112	91931618	+	1164	CKS2	130	0.0554324
chr19	16244837	16269377	+	84941	HSH2D	237	0.0554774
chr6	28092386	28097856	+	80345	ZSCAN16	271	0.0555277
chr8	120079423	120119202	+	10584	COLEC10	259	0.055528
chr3	142536701	142608045	-	26577	PCOLCE2	377	0.0555572
chr2	32092893	32264862	-	51072	MEMO1	327	0.0555653
chr7	31092075	31151093	+	117	ADCYAP1R1	260	0.0555693
chr12	52463757	52471279	+	60673	C12orf44	158	0.0555882
chr12	89913189	89920039	-	100528030	POC1B-GALNT4	205	0.0556452
chr19	49949549	49955115	-	55011	PIH1D1	198	0.0557192
chr7	133812104	133948933	+	136332	LRGUK	430	0.0557464
chr12	96366439	96390143	-	3034	HAL	392	0.0557664
chr1	12884467	12891264	-	440560	PRAMEF11	110	0.0557864
chr8	11831445	11832108	-	613210	DEFB136	475	0.0558075
chr14	20388765	20389737	+	79317	OR4K5	88	0.0558079
chr5	134571923	134583867	-	340073	LOC340073	154	0.0558346
chr8	117950463	117956239	+	441376	AARD	186	0.0559361
chr1	145549208	145568526	+	148741	ANKRD35	94	0.0559883
chr1	203309751	203320289	-	2331	FMOD	123	0.0560147
chr3	45265955	45267814	-	25907	TMEM158	297	0.0560335
chr6	37400906	37449284	+	23070	FTSJD2	252	0.0560455
chr4	103790134	103813963	+	493856	CISD2	211	0.0560842
chr2	191208195	191236391	+	3628	INPP1	275	0.0560919
chr19	47990890	48018515	-	8775	NAPA	121	0.0561082
chr1	53192130	53293013	+	79699	ZYG11B	291	0.0562276
chr5	93076014	93077309	-	134187	POU5F2	101	0.0562647
chr1	145586492	145589435	-	200035	NUDT17	102	0.0563381
chr4	98480024	99064391	-	285555	STPG2	1715	0.0563729
chr6	167738573	167756177	+	83887	TTLL2	303	0.0563742
chr4	147628178	147867034	-	83894	TTC29	385	0.0563778
chr19	42460832	42463528	-	10567	RABAC1	59	0.0563997
chr19	6887559	6940464	+	2015	EMR1	432	0.0564173
chr21	42539483	42539556	+	100423023	MIR3197	150	0.0564174
chr3	49866027	49893992	-	10293	TRAIP	143	0.056439
chr18	43684297	43708299	+	115106	HAUS1	308	0.0565499
chr12	32832136	32898584	+	10059	DNM1L	584	0.0565716
chr9	125329826	125330756	-	138881	OR1L8	544	0.0566158
chr22	36863092	36877687	-	25828	TXN2	345	0.0566283
chr19	36132646	36135773	+	2116	ETV2	235	0.0566284
chr19	51014856	51017947	-	554235	ASPDH	167	0.0566288
chr9	16203932	16276311	-	100129385	C9orf92	522	0.0566428
chr15	23004683	23034427	-	81614	NIPA2	255	0.0566702
chr17	39471168	39471947	-	83902	KRTAP17-1	207	0.0566922
chr9	131703723	131769375	+	23511	NUP188	106	0.0566933
chr2	218923877	218926013	-	3580	CXCR2P1	158	0.0567027
chr2	31133330	31378068	-	79623	GALNT14	826	0.0567198
chr17	39576808	39580822	-	8688	KRT37	353	0.0568089
chr10	30598729	30663377	-	55149	MTPAP	362	0.0568953
chr1	19400999	19536746	-	23352	UBR4	434	0.0569787
chr15	23043278	23086843	-	123606	NIPA1	219	0.0570189
chr8	66073379	66092575	-	552859	LINC00251	219	0.0570189
chr19	58433251	58446740	-	147686	ZNF418	238	0.0570666
chr17	7185053	7191367	+	6517	SLC2A4	148	0.0570801
chr10	104847773	104953063	-	22978	NT5C2	359	0.0570878
chr14	101350819	101350913	+	574451	MIR432	118	0.0571191
chr8	107282405	107764921	+	55074	OXR1	1170	0.0571948
chr8	12651751	12675800	+	101409254	LINC00681	341	0.0572149
chr4	37962055	37962631	+	10744	PTTG2	180	0.0573355
chr12	42550906	42632154	-	10138	YAF2	260	0.0573784
chr4	1795038	1810599	+	2261	FGFR3	52	0.0574042
chr11	59362549	59362631	-	100422880	MIR3162	65	0.057471
chr22	37361288	37364213	+	100506241	LOC100506241	263	0.057483
chr8	9413444	9639856	+	8658	TNKS	1097	0.0574919
chr17	43971747	44105699	+	4137	MAPT	98	0.0574926
chr2	215796265	216003151	-	26154	ABCA12	413	0.0575203
chr4	95128758	95212443	+	56916	SMARCAD1	368	0.0575367
chr8	146220250	146224283	+	286102	TMED10P1	231	0.0575487
chr3	49895421	49907369	-	79012	CAMKV	122	0.0575534
chr17	685512	695741	+	55178	RNMTL1	233	0.057585
chr8	109455852	109499136	+	9694	EMC2	376	0.0575896
chr5	82767492	82878122	+	1462	VCAN	479	0.0576401
chr5	602283	612325	-	100996325	LOC100996325	254	0.0576488
chr16	21995185	22012431	-	255762	PDZD9	69	0.0576619
chr6	107349406	107372547	+	51250	C6orf203	200	0.0576846
chr13	52706778	52733996	-	4752	NEK3	122	0.05769
chr16	55358470	55364672	+	79190	IRX6	237	0.0576944
chr10	124768428	124817806	+	36	ACADSB	342	0.0577184
chr1	145592604	145610884	-	10623	POLR3C	123	0.0577333
chr11	5246695	5248301	-	3043	HBB	403	0.0577398
chr8	119633239	119738306	+	552860	SAMD12-AS1	285	0.0577957
chr1	65045529	65045604	+	100616338	MIR4794	124	0.0577978
chr16	22103862	22168287	+	146177	VWA3A	141	0.0578414
chr5	149380168	149432706	+	22993	HMGXB3	271	0.0578462
chr11	59341870	59383617	-	5007	OSBP	91	0.0578757
chr6	27107087	27107457	+	8294	HIST1H4I	115	0.057901
chr14	67920796	67982202	-	161145	TMEM229B	311	0.0579269
chr7	14184673	14942550	-	1607	DGKB	1871	0.0579447
chr17	39463951	39465505	-	100505753	KRTAP16-1	213	0.058035
chr9	119449580	119463579	+	22954	TRIM32	249	0.0580954
chr22	47022647	47075688	+	23151	GRAMD4	422	0.0581297
chr5	148206155	148208197	+	154	ADRB2	195	0.05816
chr17	39458077	39459103	-	100533177	KRTAP29-1	216	0.0581791
chr9	111934253	112083021	-	54566	EPB41L4B	548	0.0582052
chr19	44029648	44040284	+	284346	ZNF575	236	0.0582589
chr1	94883932	94984219	+	5825	ABCD3	209	0.058392
chr12	54789044	54813050	-	3678	ITGA5	87	0.058479
chr1	110162125	110174677	+	271	AMPD2	149	0.0585593
chr5	39371775	39425335	-	1601	DAB2	250	0.0586079
chr20	62329994	62339365	-	10139	ARFRP1	288	0.0586598
chr3	97540883	97663830	+	131544	CRYBG3	231	0.0586808
chr22	38474143	38479170	-	23539	SLC16A8	151	0.0587169
chr19	5680775	5688534	+	374875	HSD11B1L	81	0.0587275
chr1	158516917	158517895	-	391112	OR6Y1	345	0.0587528
chr16	21610855	21668792	+	51108	METTL9	67	0.0587664
chr2	36779403	36825332	-	9637	FEZ2	325	0.0587817
chr3	85434859	85434942	+	100847077	MIR5688	182	0.0587832
chr19	36157714	36169367	+	11045	UPK1A	242	0.0588139
chr12	122150657	122219974	+	144404	TMEM120B	181	0.0588401
chr9	95607312	95640320	-	83744	ZNF484	306	0.0588483
chr16	79627744	79634622	-	4094	MAF	193	0.0588994
chr7	86273229	86494192	+	2913	GRM3	442	0.0589083
chr19	51009253	51014612	-	126119	JOSD2	174	0.0589468
chr13	24553838	24896669	+	221178	SPATA13	1284	0.0589769
chr4	7042575	7044728	-	257236	CCDC96	192	0.0590767
chr19	36158849	36164193	-	100862728	UPK1A-AS1	233	0.0591691
chr3	186933872	187009810	-	5648	MASP1	322	0.0591744
chr17	58029722	58042117	-	51136	RNFT1	117	0.05918
chr12	114791734	114846247	-	6910	TBX5	346	0.059236
chr1	100435344	100492534	+	23443	SLC35A3	263	0.0592711
chr22	43599228	43739394	-	80274	SCUBE1	551	0.0593112
chr12	102789644	102874378	-	3479	IGF1	172	0.0593262
chr12	56915608	56989980	+	5939	RBMS2	185	0.0593881
chr17	31318881	31324892	+	124912	SPACA3	263	0.059397
chr10	131265453	131565783	+	4255	MGMT	1041	0.0594433
chr19	5678432	5680911	-	125988	C19orf70	79	0.0594956
chr9	91933411	91974561	+	79048	SECISBP2	211	0.0595256
chr19	36203829	36207940	+	27033	ZBTB32	249	0.0595449
chr8	94928249	94928347	-	100616169	MIR378D2	181	0.0596469
chr6	166822853	167275771	-	6196	RPS6KA2	1270	0.0596871
chr2	220036618	220042732	-	27013	CNPPD1	129	0.0597258
chr1	27320194	27327377	+	388610	TRNP1	64	0.0597646
chr2	198256697	198299771	-	23451	SF3B1	137	0.0597732
chr17	46047893	46059152	+	80279	CDK5RAP3	224	0.0598906
chr19	53738637	53758111	-	342926	ZNF677	371	0.0601469
chr4	16162127	16228161	-	202018	TAPT1	414	0.0601681
chr2	135596185	135659602	+	130013	ACMSD	213	0.0602354
chr8	50822348	51705427	+	54212	SNTG1	2097	0.0602406
chr19	44047463	44079730	-	7515	XRCC1	254	0.060306
chr11	130274817	130298539	-	11095	ADAMTS8	146	0.0603177
chr20	5891973	5906005	+	1114	CHGB	285	0.0603427
chr20	44098393	44110172	+	10406	WFDC2	188	0.0603707
chr6	33857287	33864684	-	100507584	LOC100507584	304	0.0603903
chr2	27886337	27917847	+	22950	SLC4A1AP	98	0.0604211
chr2	219866936	219880444	+	100129175	LOC100129175	121	0.0604585
chr6	31021226	31027655	+	285834	HCG22	84	0.0605746
chr1	145695797	145715565	-	11126	CD160	94	0.0606821
chr6	29691116	29706966	+	3134	HLA-F	186	0.0607268
chr7	115575201	115799950	-	22797	TFEC	626	0.0607297
chr17	39421629	39422112	+	100507608	KRTAP9-6	241	0.0607358
chr12	62997465	62997549	+	406891	MIRLET7I	181	0.0607768
chr19	50970044	50980003	-	112703	FAM71E1	212	0.0608252
chr1	110145888	110155705	-	2780	GNAT2	142	0.0610271
chr7	141404137	141438030	-	285962	WEE2-AS1	154	0.0610516
chr17	39405938	39406905	+	85280	KRTAP9-4	212	0.0610541
chr4	81256873	81884910	+	255119	C4orf22	943	0.0611691
chr12	102590236	102591614	-	5367	PMCH	115	0.0612144
chr13	100741268	101182691	+	5095	PCCA	871	0.0612146
chr5	156456530	156485970	-	26762	HAVCR1	336	0.0612494
chr13	24995068	25086948	-	143	PARP4	835	0.0612583
chr6	29694377	29716826	-	285830	HLA-F-AS1	189	0.06126
chr2	211052715	211090215	-	33	ACADL	81	0.0613164
chr17	43189007	43209891	-	113026	PLCD3	256	0.0614103
chr1	64936475	65158741	+	57685	CACHD1	373	0.0614561
chr9	139607023	139619170	+	138311	FAM69B	134	0.061508
chr22	19863039	19929359	-	10587	TXNRD2	393	0.0616802
chr1	200842082	200843306	+	2848	GPR25	207	0.0617052
chr21	16333555	16438231	-	8204	NRIP1	284	0.0617416
chr3	197025117	197030621	+	100507086	DLG1-AS1	250	0.0617566
chr6	42749789	42836296	+	23506	GLTSCR1L	211	0.0617728
chr3	49840686	49842463	+	389119	FAM212A	119	0.0618233
chr13	106111405	106158030	-	282706	DAOA-AS1	397	0.0619586
chr1	1266725	1269844	+	83756	TAS1R3	127	0.0620113
chr6	133065008	133084598	-	8875	VNN2	307	0.0621031
chr1	161090768	161102478	-	9191	DEDD	123	0.0621089
chr8	87526655	87573726	+	8895	CPNE3	351	0.0621122
chr16	21964608	21994668	+	7385	UQCRC2	56	0.0621333
chr6	54711568	54809897	+	222584	FAM83B	543	0.0621478
chr3	45430074	45590328	+	23395	LARS2	531	0.0621917
chr8	95649512	95651695	-	100288748	LOC100288748	295	0.0621929
chr3	38179968	38184512	+	4615	MYD88	93	0.0621981
chr17	71782960	71796934	+	400620	LOC400620	325	0.0622035
chr7	72716513	72722864	-	55695	NSUN5	66	0.0622258
chr16	14927642	14990014	+	23420	NOMO1	1	0.06226
chr20	44350987	44354335	+	391253	SPINT4	326	0.0623255
chr12	58148880	58154193	+	92979	MARCH9	96	0.0623367
chr3	150126787	150177615	+	9819	TSC22D2	353	0.0624163
chr1	23884420	23886285	-	3399	ID3	131	0.0624225
chr3	49828166	49837254	-	389118	CDHR4	127	0.0624546
chr17	41447212	41466266	-	100130581	LINC00910	224	0.0624673
chr5	137774689	137782658	+	51308	REEP2	183	0.0624691
chr8	131064350	131455906	-	50807	ASAP1	1061	0.0625613
chr7	75544514	75544587	+	100616270	MIR4651	113	0.0626391
chr1	29063132	29096287	+	51441	YTHDF2	163	0.0626732
chr17	57970406	58027786	+	6198	RPS6KB1	200	0.0627215
chr22	20020661	20020743	+	406961	MIR185	220	0.0627219
chr4	80822770	80994477	-	118429	ANTXR2	605	0.0627793
chr1	161736033	161933860	+	22926	ATF6	652	0.0627814
chr4	90165428	90229161	-	285513	GPRIN3	316	0.0627949
chr1	167510250	167523056	-	8804	CREG1	311	0.062806
chr10	115939028	115992063	+	56165	TDRD1	288	0.0628455
chr8	98787808	98864830	+	55353	LAPTM4B	475	0.0628585
chr1	84964005	84972262	-	2787	GNG5	231	0.0628953
chr1	182023704	182030847	-	127665	ZNF648	234	0.0629421
chr3	187086167	187089369	+	64108	RTP4	202	0.0629462
chr19	3610626	3626813	-	58509	CACTIN	208	0.0629837
chr1	94312387	94312467	+	100126348	MIR760	218	0.0630183
chr10	106028093	106028163	-	100616323	MIR4482-1	102	0.0630226
chr18	43664109	43684199	-	498	ATP5A1	298	0.0630515
chr4	71494460	71512536	+	10117	ENAM	134	0.0630521
chr14	101351038	101351120	+	406927	MIR136	117	0.0630597
chr16	22557018	22588186	+	653786	LOC653786	1	0.06306
chr2	99923087	99957165	-	10190	TXNDC9	245	0.0630688
chr17	44076615	44077060	+	246744	STH	37	0.0630732
chr15	89054785	89089912	-	55070	DET1	245	0.0631042
chr17	39411635	39412616	+	81870	KRTAP9-9	222	0.0631311
chr20	35729628	35807974	-	140699	MROH8	276	0.0631436
chr1	27189632	27190947	+	2810	SFN	128	0.0631696
chr2	176994421	176997423	+	3234	HOXD8	151	0.0632539
chr11	66406087	66435858	+	5936	RBM4	94	0.0633137
chr11	61025757	61062788	-	220001	VWCE	11	0.0633146
chr2	73461363	73480150	+	10574	CCT7	157	0.0633707
chr15	42158692	42158749	-	100423013	MIR4310	244	0.0633831
chr9	73424890	73425000	-	406987	MIR204	463	0.0634198
chr2	8147900	8468549	-	339789	LINC00299	575	0.0634781
[truncated: 19,845 more rows]
