# Supplementary material for: Gene-based analysis of ADHD using PASCAL: a biological insight into the novel associated genes
Source: BMC Med Genomics. 2019 Oct 24;12:143. doi: 10.1186/s12920-019-0593-5 (PMC6813133; doi:10.1186/s12920-019-0593-5)
Supplement: Supplementary file 7 — Additional file 7. GWASPGCmalesadhdpvalor.sum.genescores.xls. For each file different columns are represented: chromosome, start-end positions, strand (+ or -) relative to transcription start, gene symbol (UCSC), numSNPs (number of SNPs employed to calculate the gene score), p-value calculated by PASCAL. [file 12920_2019_593_MOESM7_ESM.xls]

## Sheet: GWASPGCmalesTDAHpvalor.sum.genescores
chromosome	start	end	strand	gene_id	gene_symbol	numSnps	pvalue
chr1	43855555	43919918	+	23334	SZT2	142	3.05025e-07
chr1	43829067	43833745	-	64834	ELOVL1	91	3.61871e-07
chr1	43824625	43828873	+	991	CDC20	89	3.64267e-07
chr1	43803474	43820135	+	4352	MPL	102	3.76844e-07
chr1	43849578	43855483	-	112950	MED8	94	3.90782e-07
chr1	43916673	43919660	-	81888	HYI	88	4.83457e-07
chr1	43766565	43791552	+	7075	TIE1	116	7.20979e-07
chr1	44115796	44171189	+	9682	KDM4A	281	8.08729e-07
chr1	44165355	44173012	-	100132774	KDM4A-AS1	160	1.81776e-06
chr1	44171494	44396837	+	6487	ST3GAL3	531	4.057e-06
chr1	202092028	202098634	+	9283	GPR37L1	222	1.24748e-05
chr5	88014057	88199922	-	4208	MEF2C	310	1.27964e-05
chr1	43747556	43751288	-	149466	C1orf210	119	1.40149e-05
chr1	43996546	44089343	+	5792	PTPRF	373	1.77727e-05
chr16	61685914	62070739	-	1006	CDH8	799	2.88654e-05
chr1	43735664	43739673	+	128218	TMEM125	123	4.65322e-05
chr12	89741836	89746296	-	1848	DUSP6	156	4.89887e-05
chr15	47476402	48066420	+	80031	SEMA6D	1366	5.54448e-05
chr1	202102531	202113871	-	127829	ARL8A	251	5.78133e-05
chr3	49306029	49314508	-	375341	C3orf62	97	6.78079e-05
chr11	842823	867116	+	7106	TSPAN4	46	7.51349e-05
chr3	49311552	49311619	+	100422952	MIR4271	91	7.73712e-05
chr9	86274877	86323168	-	29979	UBQLN1	339	8.45209e-05
chr3	49199967	49203785	-	64925	CCDC71	91	8.6396e-05
chr3	49190291	49191834	-	22973	LAMB2P1	83	8.68708e-05
chr3	49209017	49213919	+	200942	KLHDC8B	96	8.9012e-05
chr3	49215068	49229291	-	646498	LOC646498	111	9.32043e-05
chr11	839720	842529	-	5441	POLR2L	50	9.32729e-05
chr1	208059882	208084683	-	947	CD34	315	9.69984e-05
chr3	49235860	49295537	+	339834	CCDC36	148	0.000103752
chr1	206972214	207016326	+	29949	IL19	218	0.000103891
chr5	87962670	87962757	-	407047	MIR9-2	111	0.000106039
chr3	168801286	169381563	-	2122	MECOM	1355	0.000110059
chr3	49145478	49158371	-	10869	USP19	80	0.000112686
chr3	49314576	49377536	-	7375	USP4	167	0.000120184
chr3	49158546	49170599	-	3913	LAMB2	90	0.000120401
chr3	21447217	21448177	+	391518	VENTXP7	360	0.000120895
chr11	832951	838835	+	977	CD151	66	0.000149361
chr17	8656423	8661877	-	388333	SPDYE4	314	0.000161705
chr17	8633245	8648154	-	146849	CCDC42	306	0.00016521
chr3	49133364	49142562	-	5859	QARS	70	0.00017009
chr1	145727665	145764206	+	5174	PDZK1	51	0.000179676
chr4	122589151	122618147	-	308	ANXA5	396	0.000197727
chr7	1855427	2272583	-	8379	MAD1L1	1244	0.000199376
chr4	80238271	80247171	-	84779	NAA11	127	0.000200726
chr7	31792631	32338383	-	5137	PDE1C	1676	0.000204086
chr12	31535156	31743952	-	160518	DENND5B	690	0.000208347
chr11	826156	831991	+	283229	EFCAB4A	77	0.000213808
chr12	56660641	56664750	+	93058	COQ10A	95	0.000219973
chr6	37523140	37523198	-	100616413	MIR4462	345	0.000228118
chr12	56631590	56652143	-	283373	ANKRD52	100	0.000235269
chr12	56623819	56631629	+	283375	SLC39A5	70	0.000235971
chr12	56618124	56623638	+	79035	NABP2	61	0.000237982
chr12	56665482	56694175	-	1431	CS	125	0.000240094
chr7	71244475	71912136	-	83698	CALN1	1704	0.000241018
chr11	818900	825571	+	57104	PNPLA2	95	0.000247751
chr11	101322294	101454659	-	7225	TRPC6	814	0.00029567
chr7	1883815	1883889	-	100616160	MIR4655	358	0.00029948
chr3	49067141	49131504	-	54870	QRICH1	89	0.000302581
chr11	811680	811814	+	619565	SNORA52	108	0.000308528
chr12	56596287	56615753	-	10193	RNF41	64	0.000308596
chr12	56704212	56710128	-	10330	CNPY2	109	0.000311478
chr5	173034147	173043666	-	91272	BOD1	239	0.000313136
chr12	56710006	56727837	-	9924	PAN2	105	0.000315491
chr12	56732662	56734194	+	51561	IL23A	83	0.000321448
chr12	56735381	56754037	-	6773	STAT2	81	0.000322432
chr11	809935	812876	+	6181	RPLP2	109	0.000322666
chr1	206940947	206945839	-	3586	IL10	170	0.000327364
chr4	103552642	103682151	-	4126	MANBA	351	0.000335837
chr16	57916243	58005020	-	1258	CNGB1	406	0.000338906
chr1	145695797	145715565	-	11126	CD160	94	0.000358066
chr12	56754354	56756583	-	319	APOF	54	0.000368656
chr3	49394608	49395791	-	2876	GPX1	131	0.0003721
chr9	86237963	86259045	+	414328	IDNK	222	0.000376297
chr5	173006645	173012075	+	285593	LOC285593	313	0.000381639
chr4	147096834	147111213	+	11157	LSM6	170	0.000389809
chr20	21106623	21227258	+	55857	PLK1S1	281	0.000412678
chr5	43039181	43040447	-	389289	ANXA2R	179	0.000414465
chr12	111843751	111889427	+	10019	SH2B3	89	0.000414686
chr3	48894355	48936426	-	788	SLC25A20	95	0.000415301
chr5	43041676	43045370	+	153684	LOC153684	181	0.000420611
chr3	46710484	46735194	-	259173	ALS2CL	327	0.000420765
chr4	80822770	80994477	-	118429	ANTXR2	605	0.000429502
chr5	43065288	43067073	-	100132356	LOC100132356	151	0.000430106
chr5	42423876	42721980	+	2690	GHR	632	0.000438487
chr11	799178	805250	-	55367	PIDD	122	0.000440804
chr9	86354335	86444431	-	80318	GKAP1	369	0.000446223
chr21	46494492	46646478	+	104	ADARB1	525	0.00044734
chr3	48955220	48956818	-	646450	ARIH2OS	71	0.000458396
chr3	48956280	49022971	+	10425	ARIH2	105	0.000458727
chr3	49058050	49058142	-	406966	MIR191	50	0.000460322
chr10	106400858	107024993	+	22986	SORCS3	1761	0.000470007
chr3	49057580	49057667	-	494337	MIR425	52	0.000477238
chr12	31742856	31768285	+	100874249	DENND5B-AS1	305	0.000480881
chr3	49061761	49066875	-	3615	IMPDH2	59	0.000499151
chr2	174771186	174830430	-	6670	SP3	317	0.000501269
chr3	49052920	49058504	-	55152	DALRD3	54	0.000503456
chr3	49027340	49044581	+	54681	P4HTM	66	0.000507969
chr6	105404922	105531207	+	389421	LIN28B	259	0.00050876
chr3	138760943	138763734	-	389152	PRR23C	161	0.000513823
chr6	34505578	34524110	-	25803	SPDEF	197	0.000523281
chr3	49057907	49060926	+	25915	NDUFAF3	55	0.00053289
chr12	14939411	14956401	-	51729	WBP11	271	0.000534687
chr3	49044636	49053386	+	11180	WDR6	59	0.000545093
chr11	58390145	58393205	+	1270	CNTF	218	0.000548456
chr11	790474	798269	-	79751	SLC25A22	133	0.000553484
chr11	113668596	113746256	-	57646	USP28	371	0.000561184
chr10	50117528	50122280	-	474354	LRRC18	233	0.000571172
chr3	49396578	49449526	-	387	RHOA	191	0.000586503
chr11	58346586	58393205	+	386607	ZFP91-CNTF	271	0.000588746
chr9	5784571	5833081	-	79956	ERMP1	231	0.000596353
chr12	4918341	4960278	+	3742	KCNA6	343	0.000610957
chr9	86595636	86618987	+	80010	RMI1	193	0.00062536
chr11	113650517	113651207	+	644672	CLDN25	244	0.00062918
chr11	58294343	58345693	-	9404	LPXN	163	0.000637685
chr6	34555065	34664625	-	64771	C6orf106	413	0.000640976
chr1	44398991	44402912	+	9048	ARTN	136	0.000657382
chr5	43014830	43018913	-	648987	LOC648987	230	0.000667054
chr15	42640300	42704515	+	825	CAPN3	262	0.000669965
chr13	41048130	41240734	-	2308	FOXO1	428	0.000688597
chr11	787109	790126	-	51286	CEND1	140	0.000688657
chr13	66876965	67804468	-	5101	PCDH9	1687	0.000693857
chr3	49591921	49708982	+	8927	BSN	253	0.000695544
chr12	14957583	14967116	-	440087	SMCO3	253	0.000696469
chr6	90036343	90062619	-	51465	UBE2J1	187	0.00070518
chr3	20215735	20227919	+	100874028	SGOL1-AS1	316	0.000720956
chr5	87564698	87732491	+	100505894	TMEM161B-AS1	289	0.000750012
chr16	58059281	58080804	+	4324	MMP15	208	0.000757716
chr3	138737872	138739768	-	389151	PRR23B	153	0.000779011
chr3	131181044	131221860	-	11222	MRPL3	202	0.000780879
chr6	34724870	34741634	+	6631	SNRPC	346	0.000793634
chr1	145611035	145688776	+	27246	RNF115	187	0.000794936
chr10	46222647	46288412	+	253725	FAM21C	44	0.000801475
chr9	86553226	86571901	-	84267	C9orf64	164	0.000803686
chr3	182511290	182639421	+	23200	ATP11B	405	0.000830375
chr16	3708037	3767598	-	10131	TRAP1	166	0.00087585
chr19	1952525	1954548	-	255193	CSNK1G2-AS1	122	0.000894572
chr15	42565855	42645864	+	2595	GANC	260	0.000895767
chr22	19420035	19423596	+	64976	MRPL40	119	0.000897331
chr1	145209110	146467744	+	100132406	NBPF10	381	0.000898394
chr6	70576447	70922157	+	1310	COL19A1	916	0.000900026
chr1	144146810	146467744	+	100288142	LOC100288142	382	0.000902702
chr3	48785217	48885270	-	5576	PRKAR2A	138	0.00091379
chr1	44412477	44433694	+	9670	IPO13	149	0.00091635
chr3	49506135	49573051	+	1605	DAG1	189	0.000916553
chr3	138722803	138725110	-	729627	PRR23A	135	0.00092033
chr7	7680341	7918851	+	729852	LOC729852	1032	0.000933428
chr3	20202084	20227724	-	151648	SGOL1	361	0.00093828
chr6	33553882	33561115	-	401253	LINC00336	464	0.000942134
chr19	1905370	1926012	+	113178	SCAMP4	123	0.000952038
chr22	19428409	19435755	-	128977	C22orf39	122	0.000952916
chr6	33551475	33556803	+	449520	GGNBP1	455	0.000953423
chr7	6369039	6388590	-	84792	FAM220A	275	0.000953867
chr5	87836596	87980620	-	645323	LINC00461	309	0.000955153
chr7	12726451	12730558	+	10124	ARL4A	330	0.000969935
chr6	33540322	33548070	-	578	BAK1	445	0.000972444
chr11	779453	780755	+	171391	NS3BP	151	0.000973365
chr11	47586981	47606115	+	4722	NDUFS3	98	0.000974317
chr3	148415657	148460790	+	185	AGTR1	284	0.000988593
chr16	3702939	3708096	+	1773	DNASE1	177	0.00099229
chr11	47593748	47600567	-	55709	KBTBD4	87	0.000998837
chr12	14956505	14976791	+	144608	C12orf60	283	0.00102016
chr11	47608229	47610746	+	399888	FAM180B	86	0.0010832
chr19	1941160	1981336	+	1455	CSNK1G2	138	0.0010893
chr5	87491022	87564665	-	153396	TMEM161B	201	0.00110373
chr12	8509559	8549399	-	389634	LINC00937	18	0.00111037
chr9	131018107	131038268	-	2801	GOLGA2	154	0.00111096
chr12	111890017	112037480	-	6311	ATXN2	133	0.00112062
chr15	42491767	42491864	-	693212	MIR627	82	0.00112483
chr6	34759793	34853118	+	54887	UHRF1BP1	461	0.00112956
chr7	75124298	75133628	+	442590	SPDYE5	84	0.00113932
chr19	1985446	2015702	-	55643	BTBD2	130	0.00114053
chr17	8706054	8770994	-	146850	PIK3R6	274	0.00114869
chr11	65479472	65487077	+	10524	KAT5	247	0.00114896
chr6	33422355	33425320	+	221504	ZBTB9	150	0.00114975
chr13	41635696	41658139	+	11193	WBP4	120	0.00117437
chr2	190306158	190340264	+	84128	WDR75	193	0.00118146
chr9	131006999	131007109	-	406978	MIR199B	129	0.00119199
chr3	49586738	49591799	-	100132677	BSN-AS2	115	0.00119772
chr11	65485143	65488409	-	84153	RNASEH2C	241	0.00119948
chr9	131007225	131007309	-	100422893	MIR3154	128	0.00120915
chr11	65421066	65430443	-	5970	RELA	184	0.00121216
chr12	113633245	113658880	-	115811	IQCD	174	0.00121409
chr6	92231377	92231455	+	100616174	MIR4643	267	0.00121738
chr11	47611215	47615961	-	114900	C1QTNF4	86	0.00122082
chr6	150045451	150067688	-	348995	NUP43	184	0.00122178
chr3	160212782	160283376	-	3840	KPNA4	229	0.00122362
chr2	107021135	107084801	-	653489	RGPD3	104	0.00122718
chr3	49454210	49460111	-	275	AMT	140	0.00123206
chr11	68522087	68609399	-	1374	CPT1A	275	0.00123257
chr7	75137068	75157453	-	5387	PMS2P3	86	0.00123506
chr3	49459765	49466757	-	84276	NICN1	137	0.00123843
chr4	147030606	147043065	-	100505545	LOC100505545	188	0.00124169
chr3	49449638	49453909	+	6988	TCTA	139	0.00124466
chr6	150070830	150132557	+	5110	PCMT1	247	0.00125318
chr6	33387846	33421466	+	8831	SYNGAP1	134	0.00125456
chr16	58035276	58055527	+	79650	USB1	185	0.00126737
chr6	40346162	40347631	+	732253	TDRG1	302	0.00128109
chr1	145764594	145827103	-	653519	GPR89A	13	0.00128114
chr1	23337326	23342343	-	729059	LOC729059	138	0.00128402
chr7	6414125	6443598	+	5879	RAC1	288	0.00131188
chr15	66585632	66626236	+	115752	DIS3L	309	0.00131545
chr11	65416662	65416724	+	100616284	MIR4489	151	0.00136282
chr9	86582997	86595569	-	3190	HNRNPK	162	0.00138275
chr6	149979288	150039392	-	9113	LATS1	235	0.00139146
chr11	747431	765024	+	6888	TALDO1	154	0.00139207
chr7	7676574	7758238	-	6119	RPA3	632	0.00140075
chr11	61447904	61514474	+	747	DAGLA	240	0.0014107
chr11	68658745	68671303	-	219927	MRPL21	279	0.00141717
chr11	68771861	68780850	-	116535	MRGPRF	230	0.00142706
chr4	25000470	25032414	-	55203	LGI2	357	0.00144124
chr11	767222	777487	-	347862	PDDC1	159	0.00144877
chr10	16865964	17171816	-	8029	CUBN	1223	0.00145215
chr17	8700427	8702667	-	162387	MFSD6L	204	0.00146905
chr3	194361516	194393206	-	55341	LSG1	476	0.00149631
chr9	86584662	86584772	-	407043	MIR7-1	134	0.0015022
chr6	90074334	90121995	-	58528	RRAGD	231	0.00152214
chr11	113775517	113817283	+	9177	HTR3B	248	0.00157458
chr3	51840727	51937386	-	132141	IQCF1	138	0.00157964
chr16	3631183	3661585	-	84464	SLX4	261	0.00159181
chr9	131038424	131051268	+	375757	SWI5	132	0.00159925
chr12	113623554	113630119	+	84934	C12orf52	150	0.00160791
chr12	113659259	113736389	+	53373	TPCN1	284	0.00162038
chr16	58010338	58022017	+	374739	TEPP	166	0.00163879
chr3	51989329	51991520	+	118442	GPR62	29	0.00164923
chr16	58028572	58033762	-	57567	ZNF319	167	0.0016521
chr1	23345940	23410184	+	23028	KDM1A	194	0.00165867
chr11	58274648	58275578	-	219968	OR5B21	132	0.00166011
chr22	19318223	19435755	-	7290	HIRA	245	0.00168883
chr22	19437463	19466738	-	7353	UFD1L	170	0.00169418
chr6	105384168	105388402	-	100113403	LINC00577	150	0.00171117
chr3	51907736	51909600	-	389124	IQCF5	118	0.00173195
chr6	149916010	149969940	-	11104	KATNA1	195	0.00174098
chr11	68747489	68748455	-	116512	MRGPRD	271	0.00175084
chr5	42756919	42802539	+	100129792	CCDC152	330	0.0017836
chr1	182615791	182642067	-	85397	RGS8	107	0.00178822
chr1	44435652	44439043	+	1802	DPH2	121	0.00180282
chr11	65405577	65418391	+	6494	SIPA1	172	0.00180365
chr11	113603904	113644485	-	9183	ZW10	357	0.00182279
chr8	129061397	129061484	+	100302175	MIR1207	244	0.00183469
chr12	14927269	14930936	+	55766	H2AFJ	249	0.00186133
chr12	14923653	14924065	-	121504	HIST4H4	241	0.00186239
chr3	51895644	51897440	+	389123	IQCF2	112	0.00189047
chr1	44440601	44443972	+	533	ATP6V0B	116	0.00189191
chr5	43067124	43093660	+	100506639	LOC100506639	241	0.00191795
chr9	120466452	120479769	+	7099	TLR4	315	0.00191908
chr9	96338908	96441869	+	5253	PHF2	534	0.00192904
chr12	53083410	53097247	-	374454	KRT77	355	0.00193805
chr5	42799981	42825998	-	6414	SEPP1	269	0.00194486
chr15	42502725	42565755	-	25963	TMEM87A	141	0.00195152
chr6	37450696	37467700	-	154467	CCDC167	224	0.001967
chr3	51976360	51982883	+	10039	PARP3	42	0.00196729
chr9	132427919	132484951	+	51450	PRRX2	232	0.00196841
chr3	127634317	127706514	+	166348	KBTBD12	394	0.00196972
chr20	21283941	21370463	+	22803	XRN2	266	0.00200426
chr9	130965662	131017527	+	1759	DNM1	202	0.00201479
chr1	180882312	180919922	+	57710	KIAA1614	195	0.00201692
chr11	68671318	68708069	+	3508	IGHMBP2	344	0.00202221
chr15	44580908	44707959	+	113201	CASC4	19	0.00204229
chr1	23370797	23370865	+	100422866	MIR3115	108	0.00204729
chr3	194308401	194354418	-	93109	TMEM44	490	0.00204819
chr21	46490870	46493126	-	728039	SSR4P1	188	0.00205302
chr3	51967441	51975957	-	9136	RRP9	49	0.0020715
chr4	103941386	103998439	-	133308	SLC9B2	198	0.00207551
chr20	32399109	32442173	+	128866	CHMP4B	218	0.00213765
chr16	73126247	73127672	+	283902	HCCAT5	149	0.00216892
chr6	150139893	150185480	-	84918	LRP11	286	0.00218053
chr2	228844669	229046361	-	80309	SPHKAP	864	0.00219686
chr1	44444873	44456843	+	8704	B4GALT2	127	0.00220951
chr11	61521500	61525136	-	26070	DKFZP434K028	137	0.00221345
chr3	160232694	160233024	-	677767	SCARNA7	122	0.00222389
chr6	149914751	149915720	+	645958	RPS18P9	133	0.00223089
chr7	121941447	121944565	-	389549	FEZF1	192	0.00229271
chr22	45098077	45258664	+	553158	PRR5-ARHGAP8	705	0.00235767
chr4	103806204	103940896	-	150159	SLC9B1	348	0.00237813
chr10	49892920	50191001	+	57705	WDFY4	940	0.00237943
chr3	125688027	125702296	+	152015	ROPN1B	296	0.00238053
chr15	42450898	42500502	-	23339	VPS39	222	0.0023907
chr12	118573869	118583390	+	5037	PEBP1	169	0.00240371
chr4	103790134	103813963	+	493856	CISD2	211	0.00241725
chr4	103717132	103790032	-	7323	UBE2D3	279	0.00242009
chr3	46742822	46752413	+	259236	TMIE	274	0.002436
chr20	21491659	21494664	-	4821	NKX2-2	163	0.00244278
chr16	3589035	3627392	-	197358	NLRC3	238	0.00244479
chr1	145592604	145610884	-	10623	POLR3C	123	0.00244488
chr3	47892179	48130769	-	4134	MAP4	236	0.00244517
chr12	113594977	113623284	-	79039	DDX54	206	0.0024676
chr11	113558267	113577068	-	80975	TMPRSS5	390	0.00247221
chr10	63661012	63856707	+	84159	ARID5B	448	0.0024755
chr9	86451614	86536380	-	55582	KIF27	290	0.00248019
chr1	173684079	173755840	+	27252	KLHL20	146	0.00262166
chr3	49842637	49851391	-	7318	UBA7	127	0.00265854
chr17	72537204	72542310	-	10871	CD300C	297	0.00266124
chr3	160394947	160396235	+	80117	ARL14	174	0.00274015
chr2	109757945	109758044	-	100422863	MIR4265	178	0.00274216
chr11	27676441	27743605	-	627	BDNF	185	0.00280288
chr3	49711434	49720934	+	327	APEH	130	0.00282871
chr12	48436680	48500091	-	29843	SENP1	421	0.00283993
chr14	65877309	66210839	+	2530	FUT8	630	0.00284369
chr3	49843569	49843678	-	100847079	MIR5193	118	0.00285818
chr8	687586	1087777	+	619343	ERICH1-AS1	1580	0.00288731
chr13	41303431	41345347	-	10240	MRPS31	198	0.00288752
chr1	202116140	202130716	-	5778	PTPN7	241	0.0029484
chr6	149887527	149912067	+	116254	GINM1	147	0.00296019
chr18	59482303	59560304	-	220441	RNF152	514	0.00299094
chr9	5629118	5776556	+	57589	KIAA1432	389	0.00300405
chr8	92967194	93115454	-	862	RUNX1T1	228	0.0030162
chr3	47844398	47891686	+	22907	DHX30	99	0.00304186
chr6	40312083	40323745	-	401260	LINC00951	318	0.0030524
chr3	46761072	46777921	-	100287362	PRSS46	307	0.00305716
chr21	38996784	39288741	-	3763	KCNJ6	893	0.00306585
chr2	202352143	202483905	-	151254	ALS2CR11	426	0.00308966
chr3	49840686	49842463	+	389119	FAM212A	119	0.00310767
chr8	128025398	128033259	+	100750225	PCAT1	336	0.00312615
chr3	51851618	51853651	+	100506840	IQCF4	63	0.00313351
chr11	76156068	76262589	+	56946	C11orf30	281	0.00314416
chr6	124125068	125146786	+	154215	NKAIN2	1931	0.00315453
chr12	123640945	123717658	-	10198	MPHOSPH9	285	0.00316461
chr16	4853203	4897303	-	84656	GLYR1	327	0.00326341
chr1	236686368	236687808	-	100287902	LGALS8-AS1	384	0.00327019
chr7	121943711	121950131	+	154860	FEZF1-AS1	209	0.00330346
chr16	4896665	4932363	+	29855	UBN1	325	0.00330495
chr12	112079949	112123790	-	8315	BRAP	90	0.00331927
chr12	112123856	112194911	+	80724	ACAD10	107	0.00333357
chr6	151561133	151679694	+	9590	AKAP12	465	0.00333997
chr12	48366747	48398285	-	1280	COL2A1	376	0.00335402
chr17	44928967	44964096	+	7484	WNT9B	160	0.00335479
chr1	182584274	182585764	+	284648	LOC284648	129	0.00341559
chr7	113726364	114333827	+	93986	FOXP2	794	0.00343526
chr15	41028085	41048049	-	55177	RMDN3	151	0.00343794
chr3	51860889	51864874	+	401067	IQCF3	76	0.00345974
chr9	132815984	132902448	+	57720	GPR107	365	0.00346292
chr10	98862512	98863504	+	100505540	LOC100505540	211	0.00348081
chr1	44457279	44462198	+	149473	CCDC24	117	0.00351579
chr22	45148437	45258664	+	23779	ARHGAP8	596	0.00351942
chr3	160153290	160167626	-	286827	TRIM59	151	0.0035199
chr1	145586492	145589435	-	200035	NUDT17	102	0.00352624
chr1	33065772	33116185	-	339487	ZBTB8OS	108	0.00354614
chr12	123468026	123635285	-	57605	PITPNM2	174	0.00362152
chr3	46753605	46854064	-	29122	PRSS50	438	0.00362387
chr4	70146216	70160768	+	54490	UGT2B28	126	0.00362457
chr5	169780880	170163636	+	30820	KCNIP1	969	0.00365006
chr6	33689442	33714762	-	117283	IP6K3	431	0.00365324
chr1	166026689	166135958	-	149297	FAM78B	361	0.00365599
chr3	47627377	47823596	-	6599	SMARCC1	231	0.0036564
chr5	146614578	146764241	+	202374	STK32A	627	0.00367296
chr20	37353104	37358015	+	140679	SLC32A1	334	0.00368638
chr3	119884327	119963325	-	165829	GPR156	443	0.00372686
chr12	53161938	53171129	-	51350	KRT76	333	0.00373431
chr10	23384426	23410942	+	22921	MSRB2	173	0.00373451
chr1	18807423	18812480	+	127707	KLHDC7A	324	0.00375878
chr12	113736570	113772925	-	80024	SLC24A6	211	0.0037674
chr15	66639543	66639680	-	692149	SCARNA14	215	0.0037718
chr3	194406621	194409766	+	131583	FAM43A	288	0.00377295
chr7	75046064	75115568	-	100101267	POM121C	109	0.00385156
chr1	145575289	145586546	+	10401	PIAS3	102	0.00386688
chr1	3044538	3044599	+	100422968	MIR4251	111	0.00391989
chr19	3933100	3942414	+	27231	NMRK2	53	0.00394522
chr3	159945240	160167626	-	57560	IFT80	345	0.00395557
chr1	236681513	236716279	+	3964	LGALS8	506	0.00396363
chr19	34663351	34720420	+	26065	LSM14A	259	0.00400323
chr17	72517312	72527613	-	124599	CD300LB	305	0.00400351
chr12	48499655	48540187	+	5213	PFKM	353	0.00400574
chr12	123717843	123742506	+	91574	C12orf65	229	0.0040068
chr20	21376004	21378047	-	644524	NKX2-4	140	0.00401927
chr1	108765962	108786703	-	148545	NBPF4	143	0.00403121
chr4	80748624	80784401	+	118425	PCAT4	373	0.00405041
chr12	113587662	113597081	+	387885	CCDC42B	202	0.00406005
chr10	23481459	23483181	+	256297	PTF1A	107	0.00409906
chr2	113239742	113290222	+	150465	TTL	246	0.00409948
chr3	49721379	49726196	-	4485	MST1	127	0.00411429
chr5	145894416	145895676	-	134391	GPR151	269	0.00415018
chr2	85804613	85809156	+	8673	VAMP8	169	0.00415028
chr12	112204690	112247789	+	217	ALDH2	152	0.00415793
chr3	160122375	160122473	+	406949	MIR15B	132	0.00416657
chr15	42705020	42764516	-	64397	ZNF106	167	0.00419665
chr6	98472406	98472495	+	100302164	MIR2113	149	0.00419687
chr8	99439249	99443023	+	3788	KCNS2	98	0.00419783
chr3	47891044	47891119	+	100302232	MIR1226	67	0.00420011
chr6	33589155	33664348	+	3710	ITPR3	584	0.00420786
chr3	141497042	141535892	+	131890	GRK7	230	0.00422071
chr3	160117429	160152741	+	10051	SMC4	167	0.00423549
chr9	93976096	94124206	-	549	AUH	430	0.00424277
chr4	41992522	42089551	+	10463	SLC30A9	375	0.00425402
chr11	113845796	113861034	+	3359	HTR3A	181	0.00428077
chr9	131071395	131084697	-	26995	TRUB2	132	0.00428158
chr3	160122532	160122613	+	406951	MIR16-2	131	0.00428184
chr3	46783580	46854064	-	377047	PRSS45	367	0.00429144
chr17	79495416	79504156	+	25794	FSCN2	183	0.00430846
chr12	111798454	111806925	-	144717	FAM109A	123	0.00431133
chr22	38686696	38794527	-	1454	CSNK1E	183	0.00431897
chr12	112277572	112280706	-	51275	MAPKAPK5-AS1	155	0.00432318
chr14	78636715	80334633	+	9369	NRXN3	2942	0.004344
chr17	9153787	9479275	-	9482	STX8	634	0.00435822
chr13	112721912	112726020	+	6656	SOX1	137	0.00442047
chr5	43192169	43280952	+	167359	NIM1	413	0.00443693
chr5	36152144	36184142	+	6502	SKP2	137	0.00444729
chr10	27961802	28034778	-	283078	MKX	406	0.00444789
chr15	66629007	66649054	-	54962	TIPIN	257	0.00446462
chr4	42112869	42154895	-	389206	BEND4	257	0.00448757
chr12	31800093	31822016	+	254013	METTL20	288	0.00450346
chr5	169758434	169762104	+	257358	LOC257358	182	0.00455764
chr7	6448746	6523849	-	221955	DAGLB	347	0.00455859
chr15	41060066	41099676	-	55192	DNAJC17	175	0.00456563
chr1	162126896	162126972	+	100616386	MIR4654	259	0.00460376
chr2	233630511	233641275	-	3769	KCNJ13	233	0.00460626
chr2	85825669	85829822	-	129303	TMEM150A	146	0.00464226
chr2	178487976	178973066	-	50940	PDE11A	1641	0.0046463
chr4	22388996	22517677	-	166647	GPR125	591	0.00464822
chr7	35242041	35293711	-	57057	TBX20	311	0.0046616
chr2	85811530	85820511	+	10791	VAMP5	160	0.00471333
chr1	236712304	236767841	-	55127	HEATR1	568	0.00471348
chr22	38914953	38966201	-	11144	DMC1	89	0.00471636
chr2	233562014	233725289	+	26058	GIGYF2	561	0.00471844
chr17	79506910	79519429	-	80233	C17orf70	234	0.00473454
chr14	31028328	31089046	+	55632	G2E3	158	0.00474602
chr11	125658005	125661495	+	100169851	PATE3	369	0.00475862
chr20	3912068	3996216	-	11237	RNF24	443	0.00476111
chr11	125646027	125648714	-	399967	PATE2	370	0.00478263
chr2	85832375	85839179	-	388969	C2orf68	142	0.00478598
chr5	33440801	33468196	+	6897	TARS	247	0.0048103
chr14	29896116	30174608	-	100616347	MIR548AI	512	0.0048265
chr6	37400906	37449284	+	23070	FTSJD2	253	0.00483349
chr17	12453284	12540504	+	284034	LINC00670	312	0.00483428
chr6	33406107	33406214	+	100847012	MIR5004	72	0.00484762
chr3	49866027	49893992	-	10293	TRAIP	143	0.00487928
chr2	203776977	203851060	+	79800	ALS2CR8	236	0.00489799
chr3	141457050	141465645	+	9616	RNF7	187	0.00495169
chr19	14258548	14316997	-	22859	LPHN1	100	0.00501152
chr19	56732678	56879752	-	79149	ZSCAN5A	364	0.00501454
chr21	46683842	46707811	-	23275	POFUT2	241	0.00501698
chr19	14247963	14282075	+	100507373	LOC100507373	94	0.00502339
chr2	203745322	203776949	-	55759	WDR12	210	0.0050459
chr1	32224260	32224336	-	100423028	MIR4254	62	0.00506999
chr22	49176106	49176165	+	100616415	MIR4535	366	0.00508431
chr4	2965342	3042474	+	2868	GRK4	309	0.00509019
chr2	85822836	85824831	+	51255	RNF181	144	0.00512459
chr1	108677343	108742980	-	29957	SLC25A24	455	0.00512941
chr22	39101806	39129592	+	9567	GTPBP1	186	0.00517174
chr3	138823026	138844005	+	60467	BPESC1	272	0.00519832
chr4	2932287	2936586	-	10227	MFSD10	159	0.00520054
chr11	46624855	46638777	-	283254	HARBI1	58	0.00522157
chr4	2939663	2965118	-	8602	NOP14	217	0.00525701
chr3	128181274	128186091	-	165721	DNAJB8	204	0.0053063
chr10	129535537	129539450	+	399823	FOXI2	346	0.0053076
chr12	112280031	112331228	+	8550	MAPKAPK5	234	0.00532627
chr2	85048790	85108369	-	129293	TRABD2A	270	0.00534837
chr4	2936625	2963465	+	317648	NOP14-AS1	220	0.00536437
chr4	152330397	152584784	+	729830	FAM160A1	646	0.00538928
chr4	30722029	31148423	+	5099	PCDH7	918	0.00540025
chr15	42787503	42825259	+	8773	SNAP23	156	0.00544213
chr19	3961411	3961510	-	693222	MIR637	69	0.00544648
chr18	5236722	5238028	-	147525	LINC00526	408	0.00546475
chr12	123745516	123756863	-	8099	CDK2AP1	214	0.00549317
chr19	14199228	14201232	-	90378	SAMD1	41	0.00549964
chr1	166123979	166124035	-	100126349	MIR921	116	0.00553056
chr17	72576110	72588370	-	100131439	CD300LD	357	0.00553878
chr19	14192443	14196607	-	646457	C19orf67	40	0.00554321
chr10	102047902	102090243	-	9033	PKD2L1	241	0.00555399
chr4	165798155	165818676	+	100506013	LOC100506013	217	0.00555831
chr22	19467413	19508135	+	8318	CDC45	254	0.00556007
chr3	49828166	49837254	-	389118	CDHR4	127	0.00556883
chr15	40987326	41024356	+	5888	RAD51	208	0.00561663
chr9	96214172	96328397	+	23196	FAM120A	433	0.00563992
chr7	41733513	41818976	+	285954	INHBA-AS1	246	0.00564635
chr11	27528398	27719718	+	497258	BDNF-AS	329	0.00564843
chr19	44150246	44174498	-	5329	PLAUR	223	0.00565201
chr9	131084790	131096351	+	51117	COQ4	115	0.00565953
chr12	118501397	118541810	-	54621	VSIG10	278	0.00566688
chr12	14982244	14996413	-	420	ART4	234	0.00567532
chr1	173577474	173639001	-	339416	ANKRD45	167	0.00569203
chr22	39081547	39096459	-	9929	JOSD1	193	0.00569671
chr2	159027868	159313265	-	130940	CCDC148	1052	0.00578273
chr15	71173680	71184772	-	56906	THAP10	114	0.00581556
chr4	2794749	2842823	+	6452	SH3BP2	240	0.00582288
chr11	65383782	65404910	+	399909	PCNXL3	153	0.00582924
chr4	2845583	2931802	+	118	ADD1	284	0.00587277
chr8	144661866	144679845	-	1936	EEF1D	193	0.00587846
chr14	65877310	65879335	-	645431	FUT8-AS1	180	0.00588204
chr11	46417961	46615619	-	55626	AMBRA1	153	0.00588758
chr6	33967748	33967828	-	100302123	MIR1275	118	0.00590559
chr1	145549208	145568526	+	148741	ANKRD35	94	0.00591836
chr15	40985952	40987303	-	100505648	RAD51-AS1	178	0.00604597
chr12	78225068	78606790	+	89795	NAV3	1146	0.00604699
chr11	70708894	70711220	+	220070	SHANK2-AS3	111	0.00607928
chr11	65403780	65403840	+	100616292	MIR4690	132	0.00608863
chr2	100889752	100939195	-	164832	LONRF2	365	0.00609778
chr3	47603727	47621730	-	10675	CSPG5	107	0.00610266
chr8	144635556	144645231	+	79792	GSDMD	159	0.00611216
chr17	72581056	72590348	+	146723	C17orf77	353	0.00611389
chr11	46473354	46473439	-	100422827	MIR3160-1	46	0.00612782
chr11	46473356	46473437	+	100422825	MIR3160-2	46	0.00612782
chr6	73983861	74020088	-	387097	C6orf147	281	0.00613679
chr1	32930657	33071542	+	653121	ZBTB8A	273	0.00616917
chr6	150184633	150240644	+	100652739	LOC100652739	260	0.00617066
chr9	16203932	16276311	-	100129385	C9orf92	523	0.00617914
chr12	48541571	48551377	-	140461	ASB8	319	0.00617947
chr22	39052657	39069855	+	25776	CBY1	188	0.00618545
chr19	14202506	14228559	-	5566	PRKACA	64	0.00619912
chr19	14183820	14185874	+	113230	LOC113230	28	0.006207
chr21	46707966	46717269	+	642852	LOC642852	230	0.00621073
chr6	33989622	34123399	-	2914	GRM4	336	0.00621436
chr5	36192693	36242258	-	133686	NADKD1	173	0.00622758
chr19	14230320	14247440	-	55723	ASF1B	70	0.00625196
chr18	5238098	5246505	+	339290	LINC00667	424	0.00625658
chr22	38974124	39052634	-	646851	FAM227A	225	0.00628927
chr20	23965689	23969416	-	92086	GGTLC1	235	0.00632795
chr11	47487488	47574792	-	10658	CELF1	217	0.00638259
chr8	66514690	66546452	-	55156	ARMC1	400	0.00640176
chr22	39077953	39080766	+	56993	TOMM22	173	0.00640272
chr22	45277042	45405809	-	112885	PHF21B	775	0.00640703
chr2	109743783	109746575	-	100287216	SH3RF3-AS1	173	0.00642942
chr2	84743578	85046713	+	1768	DNAH6	504	0.00646707
chr2	233734993	233741107	+	389084	C2orf82	274	0.00648054
chr20	35626177	35724410	-	5933	RBL1	239	0.00653638
chr14	31091459	31205033	+	23256	SCFD1	226	0.00654307
chr11	46354454	46402104	+	8525	DGKZ	122	0.0065439
chr4	170838911	170897053	-	100506085	LOC100506085	512	0.00654682
chr11	18300216	18343721	-	11234	HPS5	249	0.00657658
chr20	1545028	1600689	-	10326	SIRPB1	344	0.00658766
chr12	112336866	112339706	+	8759	ADAM1A	161	0.00659667
chr11	49580079	49831969	+	440040	LOC440040	887	0.00664185
chr14	30045686	30396899	-	5587	PRKD1	611	0.00664856
chr2	201735678	201753849	-	53938	PPIL3	107	0.0066732
chr6	166337535	166401527	-	90632	LINC00473	571	0.00667441
chr8	146015153	146017805	-	6132	RPL8	117	0.00669391
chr7	41728600	41742706	-	3624	INHBA	133	0.006746
chr2	202484906	202508252	-	65062	TMEM237	153	0.00675137
chr2	203637872	203736371	-	130026	ICA1L	294	0.00675637
chr15	42841010	42862190	+	55142	HAUS2	126	0.00676504
chr6	34433837	34503000	+	29993	PACSIN1	242	0.00680256
chr13	41301963	41302011	-	100313896	MIR320D1	121	0.00680995
chr4	41983712	41988484	+	285429	DCAF4L1	180	0.00681159
chr10	102033034	102046469	-	282991	BLOC1S2	190	0.00683107
chr7	7606615	7647110	+	54468	MIOS	351	0.00689418
chr20	1514896	1538343	-	128646	SIRPD	296	0.00691516
chr15	80215112	80217196	+	283687	C15orf37	302	0.00698975
chr3	15708743	15901053	-	23243	ANKRD28	547	0.00701168
chr3	128182436	128191160	+	285224	DNAJB8-AS1	220	0.0070243
chr5	43120984	43192123	+	7690	ZNF131	421	0.0070336
chr8	145998500	146012725	-	80778	ZNF34	108	0.00703494
chr2	37394962	37415690	-	391365	SULT6B1	306	0.00706557
chr11	27515964	27528326	-	55327	LIN7C	110	0.00710745
chr15	77713242	77777945	+	10363	HMG20A	286	0.00710977
chr4	103422485	103538459	+	4790	NFKB1	393	0.00713551
chr2	159313475	159537940	+	8502	PKP4	915	0.00714405
chr15	80191181	80216096	-	400410	ST20	343	0.00718699
chr8	144656954	144660513	-	93100	NAPRT1	153	0.00719131
chr14	102973197	102976128	-	122416	ANKRD9	185	0.00721975
chr19	44126521	44143991	-	199731	CADM4	176	0.00722251
chr22	38698865	38794931	-	400927	LOC400927	165	0.00724618
chr2	37423634	37431886	+	100505876	LOC100505876	291	0.00731047
chr15	42834719	42841002	-	255252	LRRC57	124	0.00731694
chr2	203879601	204091101	+	65065	NBEAL1	252	0.00736566
chr6	34845554	34855848	-	6882	TAF11	197	0.00744105
chr5	145826872	145891069	+	10915	TCERG1	412	0.00745128
chr3	142984063	143567373	-	285195	SLC9A9	1199	0.00747449
chr15	41062158	41064648	+	643338	C15orf62	115	0.00747764
chr13	19997018	20135714	-	93492	TPTE2	467	0.00750827
chr11	46402333	46405387	+	4192	MDK	51	0.00752518
chr11	70718374	70718473	-	100500844	MIR3664	108	0.00755304
chr18	22641887	22932214	-	25925	ZNF521	559	0.00756387
chr3	20081523	20195896	+	8850	KAT2B	711	0.00761075
chr15	41056284	41059911	+	2644	GCHFR	124	0.00761626
chr1	239549864	240072717	+	1131	CHRM3	957	0.00761764
chr11	64532075	64546316	-	7536	SF1	72	0.00762587
chr8	144648362	144654928	-	642475	MROH6	161	0.00764037
chr11	85955805	85989785	+	8726	EED	262	0.00764969
chr10	116853123	117708496	+	26033	ATRNL1	1478	0.00766431
chr8	146024260	146036554	+	340385	ZNF517	143	0.00766788
chr17	45050382	45050466	+	100847067	MIR5089	260	0.00770342
chr11	46406639	46408107	-	1132	CHRM4	52	0.00771237
chr22	45002207	45021299	-	414351	LINC00229	245	0.00771719
chr8	66556887	66622798	+	9650	MTFR1	414	0.00771777
chr2	201754049	201768655	+	60491	NIF3L1	97	0.00773042
chr11	46397951	46398034	+	100616368	MIR4688	55	0.007735
chr9	37422680	37436986	+	9380	GRHPR	274	0.00775565
chr11	124609828	124617102	+	4900	NRGN	115	0.00775904
chr3	64670545	64997143	+	100507098	ADAMTS9-AS2	1113	0.0078366
chr19	12490002	12512088	-	90576	ZNF799	349	0.00791412
chr2	85771977	85788657	-	2677	GGCX	224	0.00792029
chr6	41157551	41168925	-	79865	TREML2	248	0.00792763
chr3	10068112	10143614	+	2177	FANCD2	436	0.00792936
chr12	62860596	62991363	+	23041	MON2	537	0.0079612
chr2	106998569	107007851	+	285189	PLGLA	90	0.00796164
chr1	180942175	180992046	-	10228	STX6	258	0.00798252
chr3	46871893	46875585	-	339906	PRSS42	142	0.00800925
chr2	201717731	201729467	-	1195	CLK1	113	0.00806244
chr6	151685249	151712677	-	57621	ZBTB2	254	0.00807189
chr17	45000485	45104994	+	9570	GOSR2	404	0.00809674
chr3	123304402	123349666	+	100506826	MYLK-AS1	164	0.00812662
chr2	204298538	204400058	-	65059	RAPH1	150	0.00815529
chr3	49726949	49758962	+	63891	RNF123	153	0.00817338
chr10	101992054	102027437	-	55280	CWF19L1	219	0.00818344
chr2	113299491	113334727	+	84172	POLR1B	294	0.00818935
chr11	46638825	46697568	+	9776	ATG13	127	0.00820203
chr14	103388992	103397179	+	81693	AMN	85	0.00822507
chr12	123565930	123569291	+	100507091	LOC100507091	42	0.00824824
chr11	49168186	49230222	-	2346	FOLH1	357	0.0082679
chr3	171561138	171577108	+	389177	TMEM212	258	0.00829886
chr8	42751339	42751418	-	100616115	MIR4469	45	0.00830953
chr8	146052902	146072894	+	7553	ZNF7	155	0.00831048
chr11	128834954	129062093	-	9743	ARHGAP32	581	0.00834905
chr11	27639172	27656174	-	101410541	LINC00678	173	0.00836631
chr4	101581435	101596270	-	100874275	EMCN-IT3	300	0.00837367
chr6	150204510	150217195	-	135250	RAET1E	208	0.00837991
chr3	10157332	10168874	+	55845	BRK1	255	0.00839786
chr1	36690016	36770957	+	9967	THRAP3	39	0.00840178
chr11	1605571	1606513	-	387264	KRTAP5-1	327	0.00842326
chr3	10123003	10149915	-	115795	FANCD2OS	318	0.0084347
chr1	32192717	32229648	-	576	BAI2	92	0.00844421
chr17	6658793	6678964	+	54739	XAF1	260	0.00845035
chr2	37428774	37458740	-	10153	CEBPZ	351	0.00849933
chr17	47366567	47439835	-	22834	ZNF652	362	0.00854582
chr10	98757794	98945683	-	6585	SLIT1	446	0.00856328
chr3	194429149	194502897	+	100507391	LOC100507391	375	0.00862075
chr12	53183468	53189892	-	3850	KRT3	244	0.00863737
chr19	12540519	12551926	-	10224	ZNF443	398	0.00866993
chr7	99578384	99591588	+	646282	AZGP1P1	186	0.00867282
chr11	61382507	61406921	+	113157	RPLP0P2	103	0.00868225
chr1	20617411	20681387	+	127731	VWA5B1	495	0.00868994
chr17	6679551	6700420	+	162517	FBXO39	305	0.00870521
chr10	91190050	91295313	-	387700	SLC16A12	298	0.00870552
chr22	38615297	38669040	-	25829	TMEM184B	254	0.00870846
chr6	89966839	90025018	-	2570	GABRR2	294	0.00870854
chr22	22273791	22307250	-	9647	PPM1F	235	0.00871066
chr9	131133597	131154295	+	81605	URM1	134	0.00874389
chr12	123495213	123495275	-	100422931	MIR4304	35	0.00877579
chr2	85766100	85772403	+	4144	MAT2A	215	0.00880173
chr19	19322781	19363061	+	1463	NCAN	228	0.00886855
chr17	45055521	45056614	-	388394	RPRML	256	0.00888584
chr3	28616768	28799828	+	645206	LINC00693	620	0.00888796
chr3	49895421	49907369	-	79012	CAMKV	122	0.00890268
chr9	109625377	109773796	+	58499	ZNF462	276	0.00892394
chr8	145946293	145980970	-	90987	ZNF251	66	0.00892747
chr15	80135888	80215448	-	100528021	ST20-MTHFS	491	0.00893613
chr1	68564141	68698284	-	79971	WLS	501	0.00893941
chr17	17397752	17399709	-	51655	RASD1	166	0.00894881
chr11	46299227	46342972	+	90993	CREB3L1	158	0.00895304
chr3	49761727	49823975	-	9807	IP6K1	190	0.00895791
chr6	41176291	41185685	-	340206	TREML3P	273	0.00896742
chr4	5822490	5894785	-	1400	CRMP1	438	0.00897722
chr11	64513860	64528187	-	5837	PYGM	94	0.00898439
chr13	111767623	111958081	+	8874	ARHGEF7	682	0.00903681
chr14	85860222	85886418	+	100996280	LINC00911	257	0.00903977
chr6	74062784	74063999	-	340168	DPPA5	142	0.00905088
chr2	201774893	201828424	-	4999	ORC2	95	0.00912231
chr2	159023161	159092681	+	554201	CCDC148-AS1	403	0.00913736
chr5	96427573	96478520	-	167410	LIX1	257	0.00920293
chr11	1575280	1593150	-	1850	DUSP8	343	0.00922642
chr11	1593970	1620414	+	338651	KRTAP5-AS1	444	0.00923768
chr8	74692331	74791145	-	55284	UBE2W	228	0.00925669
chr3	10005635	10028522	-	55831	EMC3	242	0.00928709
chr6	20099915	20212695	-	154141	MBOAT1	352	0.00928811
chr19	3958451	3971038	-	1613	DAPK3	91	0.00934145
chr11	101390550	101390636	-	100500823	MIR3920	440	0.00934808
chr6	20402136	20493945	+	1871	E2F3	320	0.0093492
chr3	10048101	10052779	-	401052	LOC401052	256	0.00935853
chr6	33664537	33679528	-	84300	MNF1	379	0.00937689
chr16	4846962	4852951	-	79641	ROGDI	215	0.00943177
chr19	36359137	36370699	+	333	APLP1	37	0.00943456
chr13	84451342	84456528	-	114798	SLITRK1	193	0.00944256
chr18	5143671	5197255	-	642597	C18orf42	383	0.00944674
chr22	22311402	22337187	-	8940	TOP3B	193	0.00944903
chr7	127292201	127732659	+	27044	SND1	674	0.0094546
chr3	9404716	9428475	+	25917	THUMPD3	150	0.00947216
chr3	15643139	15687325	+	686	BTD	227	0.00947516
chr19	44116252	44118650	+	100170229	SRRM5	141	0.00953903
chr19	14164178	14169971	-	342979	PALM3	14	0.00954622
chr8	110586404	110704020	-	55638	SYBU	414	0.00956265
chr7	122753587	122840025	-	6561	SLC13A1	335	0.00958636
chr19	19431629	19469563	+	23383	MAU2	215	0.00960029
chr8	42752032	42885682	+	84376	HOOK3	107	0.00961625
chr12	33528347	33592754	-	341359	SYT10	367	0.00963299
chr8	144680073	144682485	+	84948	TIGD5	175	0.00964978
chr3	10055923	10067820	-	152302	CIDECP	276	0.00967288
chr9	132500614	132515344	-	9536	PTGES	306	0.00970772
chr2	119699744	119752236	+	8685	MARCO	310	0.00972393
chr9	96208781	96215874	-	158293	FAM120AOS	198	0.00974408
chr6	41217114	41217327	+	221438	TREML5P	322	0.00979478
chr3	32023265	32033228	+	344787	ZNF860	236	0.00982121
chr11	126872804	126875953	+	283165	KIRREL3-AS3	287	0.00984717
chr4	3064972	3076241	-	100750326	HTT-AS1	156	0.00986634
chr11	14299465	14386052	-	22800	RRAS2	192	0.00990942
chr7	151106321	151110132	+	100131176	WDR86-AS1	150	0.00993298
chr18	42550046	42550131	-	100422829	MIR4319	156	0.00997169
chr1	29563027	29653325	+	10076	PTPRU	241	0.0100034
chr15	35838395	36151202	+	100507466	DPH6-AS1	786	0.0100085
chr19	12571997	12662356	-	163051	ZNF709	532	0.0100601
chr9	124584203	124855885	-	158135	TTLL11	647	0.010064
chr14	60902673	60952764	-	317761	C14orf39	253	0.0100658
chr13	101360578	101711638	+	100885778	NALCN-AS1	1198	0.01007
chr3	143061087	143065913	+	100885796	SLC9A9-AS1	207	0.0100842
chr11	63871361	63886645	+	23769	FLRT1	195	0.0101231
chr15	44854893	44955876	-	80208	SPG11	30	0.0101499
chr1	100315639	100389579	+	178	AGL	382	0.0101501
chr11	1490684	1785501	-	81532	MOB2	960	0.0101834
chr2	85764589	85766009	-	100630918	LOC100630918	212	0.0101842
chr3	9391372	9439174	-	440944	SETD5-AS1	167	0.0101882
chr7	139025104	139108203	+	51631	LUC7L2	359	0.0102214
chr7	139025877	139108203	+	100996928	C7orf55-LUC7L2	359	0.0102214
chr1	155259083	155271225	-	5313	PKLR	94	0.0102302
chr9	131102838	131123749	+	10999	SLC27A4	112	0.0102527
chr17	42422490	42430470	+	2896	GRN	113	0.010261
chr2	191513847	191557492	+	4664	NAB1	268	0.0102728
chr17	17380299	17396534	+	55090	MED9	213	0.0102962
chr7	99564349	99573735	-	563	AZGP1	197	0.0103073
chr1	98511625	98511727	-	406928	MIR137	159	0.0103213
chr6	41196061	41206120	+	285852	TREML4	322	0.0103242
chr12	123464879	123467460	+	51329	ARL6IP4	34	0.010332
chr1	205681946	205719372	-	64710	NUCKS1	228	0.0103451
chr12	48733792	48745029	-	121274	ZNF641	288	0.0103853
chr1	98510798	98510907	-	100616452	MIR2682	161	0.0104441
chr10	91061705	91069033	+	3433	IFIT2	145	0.0104587
chr5	169805164	169816681	-	3779	KCNMB1	302	0.0104868
chr16	18511181	18573434	-	283820	NOMO2	6	0.0104933
chr16	18582569	18609607	+	653190	ABCC6P1	6	0.0104933
chr14	103398715	103523742	-	9578	CDC42BPB	201	0.0105245
chr8	66439242	66474901	-	286186	LOC286186	297	0.0105284
chr12	123459353	123464588	+	79676	OGFOD2	34	0.0105699
chr11	64556608	64570713	-	5871	MAP4K2	61	0.0105892
chr11	64494382	64512928	-	10235	RASGRP2	106	0.0106002
chr8	57870487	57906430	-	54928	IMPAD1	249	0.0106254
chr1	208195587	208417665	-	5362	PLXNA2	637	0.0106324
chr7	99613218	99635403	+	7586	ZKSCAN1	160	0.0106359
chr14	32546188	32628934	+	394	ARHGAP5	155	0.0106816
chr11	125616187	125619743	+	160065	PATE1	416	0.0106831
chr20	44637546	44645200	+	4318	MMP9	162	0.0107205
chr7	139102208	139112272	-	100129148	LOC100129148	258	0.0107418
chr1	180601145	180859415	+	9213	XPR1	488	0.0107704
chr1	155278538	155290457	+	2224	FDPS	81	0.0107903
chr8	73117533	73163869	-	392232	LOC392232	454	0.0108339
chr3	51991469	52001482	-	57060	PCBP4	43	0.0108757
chr10	91174324	91180759	+	24138	IFIT5	170	0.0108808
chr3	119540801	119813264	-	2932	GSK3B	498	0.0109009
chr20	44650328	44688789	+	57468	SLC12A5	232	0.0109145
chr10	98277866	98346809	-	56889	TM9SF3	397	0.0109212
chr9	20716103	20716187	+	574444	MIR491	192	0.0109221
chr11	125703210	125709967	+	399968	PATE4	340	0.0109311
chr9	131154896	131154993	-	407003	MIR219-2	115	0.010934
chr9	131154899	131154987	+	100616335	MIR2964A	115	0.010934
chr16	4932507	4987136	-	5493	PPL	437	0.01096
chr7	54819939	54826939	-	23480	SEC61G	318	0.0109673
chr3	125648117	125655887	-	200810	ALG1L	349	0.0109918
chr11	61520120	61555989	+	745	MYRF	179	0.0110047
chr11	18343815	18388590	+	2965	GTF2H1	304	0.011005
chr2	162272619	162281573	+	10716	TBR1	137	0.0110145
chr5	112212080	112258031	-	7905	REEP5	281	0.0110296
chr22	32329506	32341336	-	25775	C22orf24	276	0.0110414
chr17	72606021	72619897	-	342510	CD300E	334	0.0110622
chr3	10183318	10195354	+	7428	VHL	257	0.0110649
chr19	4007748	4038067	+	51588	PIAS4	142	0.011074
chr5	107194733	107717799	-	64839	FBXL17	1213	0.0111051
chr12	112369086	112451023	-	89894	TMEM116	231	0.0111137
chr3	137483133	137485172	+	8403	SOX14	157	0.0111242
chr6	71377478	71571716	+	60682	SMAP1	382	0.0111718
chr12	48722762	48724062	+	341567	H1FNT	263	0.0111729
chr15	44829265	44855001	+	8669	EIF3J	21	0.0111768
chr18	13419497	13427533	-	100288122	LDLRAD4-AS1	93	0.0111985
chr1	59250822	59365384	+	100131060	LOC100131060	260	0.0112112
chr3	123213362	123303924	-	201562	PTPLB	227	0.0112168
chr1	151772764	151777882	-	339398	LINGO4	206	0.0112594
chr11	124617369	124622109	-	23584	VSIG2	124	0.0112731
chr1	155290250	155293938	-	284618	RUSC1-AS1	69	0.0112793
chr8	42704779	42751866	-	81790	RNF170	76	0.0113004
chr9	1050345	1057554	+	10655	DMRT2	273	0.0113166
chr1	59246462	59249785	-	3725	JUN	136	0.0113535
chr17	17717149	17717245	-	693120	MIR33B	107	0.0113592
chr22	32517963	32529456	+	23782	AP1B1P1	248	0.0113678
chr17	6703299	6735060	-	83659	TEKT1	315	0.0113818
chr12	62997465	62997549	+	406891	MIRLET7I	180	0.0114065
chr12	62995530	62997214	-	283416	C12orf61	182	0.0114227
chr6	33359312	33377699	+	3833	KIFC1	49	0.0114525
chr11	64570985	64578766	-	4221	MEN1	63	0.011454
chr22	49262581	49294198	+	100128946	LOC100128946	438	0.0114762
chr1	155232658	155247501	-	1196	CLK2	115	0.0114825
chr10	91087601	91100725	+	3437	IFIT3	150	0.0115142
chr19	53611131	53636173	-	55786	ZNF415	348	0.0115278
chr22	37865100	37882478	-	4242	MFNG	146	0.0115714
chr17	42431100	42441235	-	284069	FAM171A2	118	0.0116225
chr1	155290639	155300909	+	23623	RUSC1	70	0.0116717
chr11	117707690	117748201	-	53826	FXYD6	277	0.0116855
chr1	205758220	205782161	-	254428	SLC41A1	237	0.0117264
chr1	18434239	18704977	+	84966	IGSF21	768	0.0117321
chr21	40685860	40686888	-	257357	BRWD1-IT2	306	0.0117442
chr1	91177578	91182794	-	343472	BARHL2	216	0.0117477
chr22	32439018	32509011	+	6523	SLC5A1	434	0.0117678
chr6	97372495	97588630	+	114792	KLHL32	668	0.0117848
chr3	9908393	10067820	-	63924	CIDEC	499	0.0118181
chr1	207277606	207318317	+	722	C4BPA	134	0.0118445
chr15	42433331	42448839	-	255189	PLA2G4F	263	0.0118767
chr6	33738989	33756906	-	221496	LEMD2	455	0.0118875
chr8	144519824	144623620	-	23144	ZC3H3	183	0.0118918
chr17	17679999	17682843	-	140771	SMCR5	98	0.0118923
chr2	128603839	128615729	-	5433	POLR2D	247	0.0119147
chr6	105544698	105585049	-	11149	BVES	199	0.0119261
chr4	70066050	70080449	-	10720	UGT2B11	546	0.0119312
chr10	91152302	91166244	+	3434	IFIT1	165	0.0119325
chr5	36147993	36148090	-	693165	MIR580	113	0.0119605
chr1	155225769	155232176	-	10067	SCAMP3	112	0.0119634
chr7	151078206	151107740	-	349136	WDR86	187	0.0119745
chr17	65040651	65052911	+	786	CACNG1	140	0.011997
chr1	155247217	155259639	+	57657	HCN3	109	0.0120041
chr2	164464117	164592513	-	55137	FIGN	260	0.0120383
chr1	25664788	25688852	+	23585	TMEM50A	45	0.0120914
chr7	26677489	26686924	+	285941	C7orf71	254	0.0121212
chr1	182567757	182573548	-	6004	RGS16	169	0.0121304
chr9	109653504	109848716	-	100313841	MIR548Q	449	0.0121572
chr3	194304996	194311561	+	100507297	TMEM44-AS1	332	0.012171
chr16	19179637	19278554	+	51760	SYT17	240	0.0122466
chr10	27484142	27531068	-	91452	ACBD5	429	0.0122927
chr12	123899935	123921264	-	196383	RILPL2	166	0.0122968
chr15	80253231	80263643	-	597	BCL2A1	260	0.0123888
chr19	44111375	44124014	-	126299	ZNF428	160	0.0123918
chr22	32340478	32353590	+	7533	YWHAH	308	0.0123921
chr1	151778546	151804348	-	6097	RORC	240	0.0124369
chr11	90288941	90289025	-	100616186	MIR4490	331	0.012449
chr1	155216995	155225274	-	10712	FAM189B	115	0.0124705
chr9	131174044	131199630	+	51148	CERCAM	150	0.0124772
chr15	74165967	74181556	+	161514	TBC1D21	289	0.012486
chr2	85829964	85876407	+	10713	USP39	224	0.0125085
chr6	33384318	33386065	-	51596	CUTA	47	0.0125334
chr13	95361878	95364389	-	11166	SOX21	246	0.0125334
chr10	90973325	91174382	-	3988	LIPA	458	0.0125987
chr1	25568739	25664656	-	57035	C1orf63	42	0.0126433
chr6	33378772	33384230	+	5252	PHF1	48	0.0126519
chr5	140698056	140700351	-	6879	TAF7	156	0.0126958
chr11	49053151	49059529	+	283116	TRIM49B	278	0.0127093
chr7	139138087	139168457	-	346689	KLRG2	201	0.0127407
chr1	236849769	236927558	+	88	ACTN2	523	0.0128169
chr9	131217433	131263571	+	4957	ODF2	185	0.0128214
chr21	40557403	40685712	-	54014	BRWD1	631	0.012845
chr1	207039153	207042568	+	50604	IL20	126	0.0128517
chr15	57210322	57580714	+	6938	TCF12	750	0.0128783
chr6	50786438	50815326	+	7021	TFAP2B	282	0.012886
chr16	53468350	53525560	+	5934	RBL2	257	0.0129687
chr19	19387321	19431321	-	57794	SUGP1	223	0.013075
chr9	140317846	140328858	+	10811	NOXA1	21	0.0130896
chr11	125763379	125773116	-	83480	PUS3	307	0.0131186
chr21	40687632	40695144	+	100874093	BRWD1-AS1	323	0.0131612
chr11	18501857	18548503	-	7251	TSG101	366	0.0131736
chr17	47325604	47336027	+	124871	FLJ40194	222	0.0131802
chr1	98453555	98515249	-	400765	MIR137HG	250	0.0131839
chr10	114133915	114188138	+	51703	ACSL5	247	0.0131841
chr22	51113069	51171640	+	85358	SHANK3	145	0.013196
chr1	205737113	205744610	-	8934	RAB7L1	183	0.0132159
chr1	25598980	25656936	+	6007	RHD	29	0.0132748
chr5	92956401	92956494	-	100313887	MIR2277	83	0.0132855
chr7	44150447	44150511	+	100616346	MIR4649	197	0.0132977
chr12	70636773	70748773	+	4848	CNOT2	580	0.0133019
chr2	128619206	128643514	-	83607	AMMECR1L	262	0.0133024
chr19	59024896	59031188	-	84878	ZBTB45	122	0.013307
chr3	175087328	175087410	+	100616395	MIR4789	233	0.013324
chr8	144686082	144691784	-	65263	PYCRL	174	0.0133525
chr11	65142662	65151172	-	283130	SLC25A45	62	0.013391
chr20	54933982	54943718	+	116151	FAM210B	174	0.0134504
chr13	86366921	86373483	-	84189	SLITRK6	529	0.0134721
chr16	29690440	29709314	+	23475	QPRT	121	0.0135011
chr2	204103163	204170563	+	57404	CYP20A1	131	0.0135185
chr20	3869485	3904502	+	80025	PANK2	248	0.0135203
chr1	206858364	206907630	+	9261	MAPKAPK2	210	0.0135506
chr11	125753508	125770541	+	219844	HYLS1	338	0.0135953
chr3	138153414	138197256	+	83850	ESYT3	148	0.0137496
chr9	140342022	140353786	-	26012	NSMF	23	0.013762
chr5	52083773	52249485	+	3672	ITGA1	758	0.0137779
chr2	1635658	1748291	-	7837	PXDN	428	0.0137881
chr4	37828281	37864559	+	55276	PGM2	413	0.0138017
chr2	162480844	162841786	+	57282	SLC4A10	748	0.0138324
chr7	44143959	44154164	+	165	AEBP1	219	0.0138815
chr7	138916230	138992982	+	254048	UBN2	127	0.0139492
chr5	140682195	140683612	-	83884	SLC25A2	164	0.0139521
chr14	103005980	103006063	+	100422954	MIR4309	176	0.013979
chr11	117771355	117800168	-	84000	TMPRSS13	239	0.01403
chr1	25688739	25756683	-	6006	RHCE	133	0.0140667
chr16	58147496	58163296	-	29105	C16orf80	216	0.014098
chr16	53525191	53537170	-	64400	AKTIP	192	0.0141123
chr7	127637561	127640130	+	27099	SND1-IT1	89	0.0141143
chr3	85434859	85434942	+	100847077	MIR5688	182	0.0141262
chr9	140328815	140335901	-	377841	ENTPD8	24	0.0141281
chr1	207494816	207534311	+	1604	CD55	215	0.014155
chr7	44154278	44163169	-	5425	POLD2	210	0.0141936
chr15	71145617	71342436	+	54839	LRRC49	279	0.0142446
chr12	49396054	49412629	-	5571	PRKAG1	120	0.0142759
chr1	207991723	207995941	+	148696	LOC148696	226	0.014291
chr11	48366899	48373999	-	403257	OR4C45	192	0.0143164
chr4	15937192	15940363	-	9982	FGFBP1	195	0.0143258
chr10	101948123	101989344	-	1147	CHUK	193	0.0143289
chr3	125635443	125648867	+	100125556	FAM86JP	386	0.0143615
chr1	173768687	173793777	-	91687	CENPL	114	0.014368
chr19	13317255	13617274	-	773	CACNA1A	673	0.0143756
chr12	95414004	95467404	-	7181	NR2C1	420	0.0144174
chr19	59055835	59062082	+	10155	TRIM28	109	0.0144335
chr13	19582398	19586774	+	348021	LINC00442	308	0.0144604
chr14	32798478	33302268	+	9472	AKAP6	1382	0.0144684
chr7	75024902	75040279	+	375593	TRIM73	42	0.0145061
chr7	75044869	75046065	+	155400	NSUN5P1	49	0.014521
chr17	17714662	17740325	-	6720	SREBF1	125	0.0145346
chr5	77298149	77590579	-	8546	AP3B1	599	0.0145373
chr19	53641956	53662322	-	84671	ZNF347	329	0.0145437
chr1	155204238	155214653	-	2629	GBA	114	0.0145613
chr15	41099273	41106767	+	84936	ZFYVE19	124	0.0145668
chr10	91137812	91144962	+	439996	IFIT1B	161	0.0145894
chr17	16832848	16875402	-	23495	TNFRSF13B	350	0.0146073
chr14	103243815	103377837	+	7187	TRAF3	280	0.0146198
chr12	7072861	7072929	+	406985	MIR200C	74	0.0146408
chr11	49075265	49080664	-	646754	TRIM64C	229	0.0146677
chr20	37377096	37401089	+	79913	ACTR5	373	0.0146924
chr8	124510126	124553493	-	114907	FBXO32	400	0.0146975
chr20	20348764	20351592	+	3642	INSM1	90	0.014726
chr2	3705785	3750260	+	55821	ALLC	320	0.0147501
chr2	122484520	122494503	-	84365	MKI67IP	68	0.0147804
chr6	28493788	28502728	+	2880	GPX5	77	0.0147835
chr19	19366451	19384074	-	404037	HAPLN4	155	0.0147993
chr7	2443194	2474216	+	55501	CHST12	263	0.0148289
chr18	39766632	40271389	+	284260	LINC00907	1149	0.0148361
chr2	109745996	110262207	+	344558	SH3RF3	969	0.0148379
chr1	204100189	204121307	-	55224	ETNK2	181	0.0148577
chr21	47401662	47424963	+	1291	COL6A1	354	0.0148843
chr12	7073259	7073354	+	406933	MIR141	73	0.0149097
chr15	75550898	75565796	+	653641	GOLGA6C	34	0.0149142
chr6	38874270	38920883	-	100131047	LOC100131047	367	0.014948
chr12	113536623	113574044	-	8437	RASAL1	258	0.014963
chr1	12916940	12921764	+	65122	PRAMEF2	67	0.0149644
chr17	64783189	64783286	+	693219	MIR634	174	0.0149929
chr4	165878099	165880273	+	152756	FAM218A	294	0.0150673
chr3	182840002	182880667	-	27074	LAMP3	340	0.015069
chr5	74970023	75013313	-	134359	POC5	323	0.0150741
chr20	62172162	62178857	-	6725	SRMS	181	0.0150899
chr6	28471072	28483570	-	257202	GPX6	105	0.0150934
chr22	51061181	51066601	-	410	ARSA	197	0.0151135
chr4	124571421	124851518	+	285419	LOC285419	896	0.015125
chr11	86013252	86056985	+	51501	C11orf73	354	0.0151689
chr4	6709428	6711606	-	114932	MRFAP1L1	164	0.0151945
chr1	45769581	45771291	+	400752	LOC400752	136	0.0152182
chr13	95254103	95286899	+	160897	GPR180	225	0.0152192
chr1	12939032	12946025	-	400735	PRAMEF4	65	0.0152425
chr1	12952726	12958094	-	343071	PRAMEF10	65	0.0152425
chr11	47638857	47664206	-	23788	MTCH2	126	0.0152891
chr3	49754266	49757238	-	386724	AMIGO3	122	0.0152903
chr19	44100543	44118649	+	79177	ZNF576	180	0.0153092
chr11	1618406	1619524	-	440021	KRTAP5-2	379	0.0153262
chr4	152198324	152212605	+	345062	PRSS48	246	0.0153454
chr8	146065828	146126846	-	28991	COMMD5	176	0.0153556
chr11	48002109	48192394	+	5795	PTPRJ	443	0.0153592
chr15	44719578	44819429	+	51496	CTDSPL2	28	0.0153646
chr15	67695948	67814182	-	100506686	IQCH-AS1	325	0.0153819
chr10	27534781	27541235	-	387646	LRRC37A6P	315	0.015397
chr11	129245880	129322174	+	8538	BARX2	360	0.0154133
chr4	1795038	1810599	+	2261	FGFR3	52	0.0154646
chr1	12907235	12908237	-	649330	LOC649330	93	0.0154711
chr1	12907260	12908578	-	343069	HNRNPCL1	93	0.0154711
chr3	9989087	9996471	+	100874032	PRRT3-AS1	198	0.0155408
chr16	2653384	2680495	+	652276	LOC652276	59	0.0155608
chr14	57857270	57879466	+	122830	NAA30	64	0.0155728
chr11	58034263	58035732	-	81341	OR10W1	332	0.0155943
chr10	101996912	101997059	-	677800	SNORA12	150	0.0156128
chr16	29674270	29681823	+	6693	SPN	95	0.0156202
chr20	54944444	54967351	-	6790	AURKA	167	0.0156277
chr2	65454828	65498390	+	10097	ACTR2	306	0.0156364
chr11	14479048	14521441	-	1315	COPB1	204	0.0156481
chr4	165875597	165898818	-	391712	TRIM61	347	0.0156974
chr1	20686293	20755287	-	339505	LOC339505	350	0.0157014
chr17	7384720	7386383	+	643664	SLC35G6	266	0.0157409
chr8	42911441	42940932	+	2339	FNTA	52	0.0157464
chr15	75575181	75588148	+	653643	GOLGA6D	58	0.0157624
chr12	48577365	48579709	+	387856	C12orf68	338	0.0157955
chr11	117690789	117747746	-	100533181	FXYD6-FXYD2	314	0.0158892
chr12	7076499	7076769	-	677777	SCARNA12	72	0.0158905
chr2	162164785	162268228	+	10213	PSMD14	260	0.0159247
chr8	103838535	103876397	-	51582	AZIN1	292	0.0159313
chr19	19375173	19384074	-	53345	TM6SF2	151	0.0160099
chr19	19303007	19312678	+	8625	RFXANK	199	0.0160211
chr3	182660558	182698326	-	54165	DCUN1D1	180	0.0160244
chr6	160327973	160329107	+	4142	MAS1	191	0.0161074
chr11	57471181	57479673	-	219541	MED19	123	0.0161748
chr12	31477249	31478879	+	79857	FLJ13224	102	0.0161858
chr18	61322430	61329197	-	6317	SERPINB3	136	0.0162969
chr19	9945882	9960365	+	5300	PIN1	196	0.0163084
chr13	41363546	41386596	+	10166	SLC25A15	196	0.0163225
chr17	42385926	42396038	+	10900	RUNDC3A	123	0.0163394
chr20	35520226	35580246	-	25939	SAMHD1	253	0.0163433
chr19	58962970	58969199	+	388569	ZNF324B	222	0.0163575
chr20	62159775	62168723	-	5753	PTK6	144	0.016363
chr20	35729628	35807974	-	140699	MROH8	276	0.0163688
chr17	7362684	7387568	-	57659	ZBTB4	282	0.0163959
chr15	77400497	77712446	-	79834	PEAK1	494	0.0163964
chr15	56922373	57210697	-	54816	ZNF280D	455	0.0164064
chr20	37434347	37551667	+	26051	PPP1R16B	434	0.0164612
chr12	15034114	15038853	-	4256	MGP	228	0.0164701
chr2	233743395	233877951	-	25791	NGEF	677	0.0164703
chr12	7074514	7079916	-	11331	PHB2	74	0.0165103
chr2	201838440	201936392	-	285172	FAM126B	110	0.0165269
chr15	75628373	75632614	+	54939	COMMD4	85	0.0165552
chr6	28539406	28555112	-	114821	SCAND3	40	0.0165776
chr4	16503164	16900424	-	9079	LDB2	794	0.0165965
chr14	37667117	38020464	+	145282	MIPOL1	489	0.0166258
chr9	129170053	129172783	-	641373	NRON	212	0.0166403
chr18	61304492	61328476	-	6318	SERPINB4	149	0.0166547
chr9	117546914	117568408	-	9966	TNFSF15	142	0.016671
chr19	58990878	59023432	-	10998	SLC27A5	177	0.0166901
chr3	9987225	9994078	-	285368	PRRT3	191	0.0167321
chr2	46524540	46613842	+	2034	EPAS1	280	0.0167562
chr13	67399300	67489163	+	100874064	PCDH9-AS2	221	0.0167568
chr3	49758931	49761384	-	29925	GMPPB	124	0.0167661
chr11	65154040	65180995	+	83786	FRMD8	100	0.0167728
chr2	173940564	174132737	+	51776	ZAK	493	0.0167898
chr22	22113946	22221970	-	5594	MAPK1	305	0.0168788
chr12	7085346	7125842	-	10162	LPCAT3	127	0.0168828
chr19	19287712	19303400	-	729991	MEF2BNB	196	0.016897
chr17	55333211	55757299	+	124540	MSI2	572	0.0169131
chr5	180688212	180699308	+	100507602	LOC100507602	104	0.0169133
chr16	2688982	2696130	+	645644	FLJ42627	66	0.0169142
chr11	63766029	63933585	-	28992	MACROD1	391	0.016928
chr19	19312223	19314238	-	126382	NR2C2AP	185	0.0169509
chr17	7338761	7340998	+	284114	TMEM102	145	0.0169644
chr1	155531771	155533735	+	645676	ASH1L-AS1	44	0.0169724
chr11	76839309	76926286	+	4647	MYO7A	363	0.0170404
chr1	26496387	26497364	+	51042	ZNF593	241	0.0170757
chr10	114067935	114116353	-	390003	GUCY2GP	341	0.0171046
chr20	3898140	3898218	+	406896	MIR103A2	214	0.0171154
chr20	3898148	3898210	-	100302282	MIR103B2	214	0.0171154
chr20	19193289	19703541	+	57419	SLC24A3	1301	0.0171194
chr11	125774260	125793006	+	29118	DDX25	314	0.0171664
chr17	925715	925799	-	100422835	MIR3183	117	0.0171838
chr14	102829299	102968818	+	9895	TECPR2	356	0.017241
chr22	39619684	39640957	-	5155	PDGFB	321	0.0172421
chr1	155305051	155532585	-	55870	ASH1L	158	0.0172592
chr2	204193002	204296892	+	10152	ABI2	140	0.0172713
chr16	81812898	81991899	+	5336	PLCG2	850	0.0172875
chr4	6717841	6719387	+	55330	BLOC1S4	164	0.0173004
chr3	46653924	46668033	+	100132146	LOC100132146	287	0.0173303
chr11	18287807	18291523	+	6288	SAA1	212	0.0173464
chr7	81331443	81399452	-	3082	HGF	218	0.0173547
chr6	34857037	35085320	+	23294	ANKS1A	567	0.0173652
chr15	75645951	75646026	-	693216	MIR631	99	0.0173903
chr15	75639330	75647592	+	79661	NEIL1	102	0.0174362
chr19	3976053	3985461	-	1938	EEF2	117	0.0174674
chr12	49388932	49393088	-	23109	DDN	132	0.0175052
chr14	33408458	34273382	+	64067	NPAS3	1719	0.0175287
chr15	66797430	66841822	+	55055	ZWILCH	404	0.0175372
chr12	48596121	48597075	-	121275	OR10AD1	361	0.0175562
chr15	41107642	41120907	-	54866	PPP1R14D	128	0.017568
chr20	60697516	60710434	+	149986	LSM14B	217	0.0175783
chr17	42396992	42402217	-	51629	SLC25A39	122	0.0175901
chr21	42547157	42557166	-	191585	PLAC4	157	0.0175984
chr19	3982504	3982570	-	26812	SNORD37	116	0.0176532
chr14	99635624	99737822	-	64919	BCL11B	312	0.0176833
chr16	29624423	29625038	-	81893	SLC7A5P1	44	0.0176891
chr16	1271650	1275254	-	25823	TPSG1	76	0.0177447
chr16	1277271	1280185	-	64499	TPSB2	77	0.0177829
chr19	36347809	36358048	+	84063	KIRREL2	59	0.0177958
chr4	155702423	155749965	+	166863	RBM46	230	0.0178049
chr1	15736390	15756839	+	79180	EFHD2	183	0.0178182
chr17	7341591	7348251	+	2256	FGF11	178	0.0178285
chr3	125725199	125820391	-	54946	SLC41A3	623	0.0178499
chr20	55913212	55998278	+	100616458	MIR5095	298	0.0178607
chr4	6695565	6698897	+	6286	S100P	169	0.017866
chr4	41937136	41962824	+	55161	TMEM33	148	0.0178701
chr8	42948648	42978323	+	84197	SGK196	59	0.0179036
chr3	138213186	138313129	-	80321	CEP70	214	0.0179279
chr16	4838397	4846492	+	440335	LOC440335	213	0.0179518
chr5	180683385	180688119	-	84851	TRIM52	116	0.0179688
chr17	2592679	2614927	-	23277	CLUH	127	0.0180051
chr3	85008132	86123579	+	253559	CADM2	2241	0.0180173
chr20	62184372	62188035	+	79025	C20orf195	204	0.0180284
chr22	45588122	45636650	-	23313	KIAA0930	404	0.0180296
chr10	27443752	27475848	+	84930	MASTL	399	0.0180415
chr9	13105702	13279563	-	8777	MPDZ	287	0.0180571
chr1	33772366	33786699	-	127550	A3GALT2	189	0.0180595
chr16	1203240	1271772	+	8912	CACNA1H	74	0.0180741
chr10	11113505	11147451	-	439950	CELF2-AS2	392	0.0180845
chr15	75648132	75660968	-	4123	MAN2C1	108	0.0181073
chr12	70760061	70828072	+	27345	KCNMB4	467	0.0181195
chr12	7096259	7178335	+	716	C1S	140	0.0181271
chr1	45482075	45672250	-	57643	ZSWIM5	513	0.0181513
chr19	19256375	19303400	-	4207	MEF2BNB-MEF2B	219	0.0182124
chr17	46606806	46608272	-	3211	HOXB1	195	0.0182143
chr18	5289017	5297052	-	7541	ZBTB14	250	0.0182396
chr19	4090319	4124126	-	5605	MAP2K2	49	0.0182426
chr10	61786055	62493284	-	288	ANK3	1951	0.0182962
chr12	111471827	111788358	+	23316	CUX2	273	0.0183532
chr5	141275190	141276260	-	729080	LOC729080	135	0.0183572
chr12	7079943	7105520	+	10436	EMG1	107	0.0183772
chr6	74072399	74073898	+	154288	KHDC3L	130	0.0183819
chr11	117192493	117283982	+	22897	CEP164	425	0.0183969
chr6	89805677	89827800	-	135295	SRSF12	270	0.0184188
chr3	186933872	187009810	-	5648	MASP1	322	0.0184247
chr4	89630939	89651254	+	285512	FAM13A-AS1	166	0.0184431
chr7	74072029	74175022	+	2969	GTF2I	88	0.0184499
chr20	60711782	60718514	-	5688	PSMA7	233	0.0185368
chr1	93302845	93302940	+	6083	SNORD21	149	0.018554
chr8	74888376	74895018	+	54968	TMEM70	212	0.0185672
chr1	28052489	28089423	+	199870	FAM76A	10	0.0186021
chr11	65541368	65548062	-	91056	AP5B1	250	0.0186167
chr1	153190059	153191793	+	574414	PRR9	233	0.0186278
chr12	176048	287625	+	440073	IQSEC3	160	0.0186364
chr1	25757387	25826698	+	55219	TMEM57	128	0.0186468
chr19	59062932	59066486	-	27243	CHMP2A	91	0.0186514
chr9	140201347	140317714	-	54932	EXD3	29	0.0186729
chr1	112264685	112298419	-	55924	FAM212B	302	0.0186821
chr1	93297593	93307481	+	6125	RPL5	163	0.0186929
chr12	123773655	123849388	-	55206	SBNO1	316	0.0187823
chr20	54967426	54979582	+	1477	CSTF1	154	0.018801
chr20	20015011	20036690	-	51340	CRNKL1	233	0.0188644
chr14	94594117	94595957	-	83982	IFI27L2	257	0.0188872
chr15	44826702	44829121	-	645212	EIF3J-AS1	19	0.0189038
chr13	30914406	30948036	-	100188949	LINC00426	230	0.0189481
chr2	38294745	38303323	-	1545	CYP1B1	320	0.0189551
chr6	16299342	16761721	-	6310	ATXN1	885	0.0189773
chr19	51226604	51228981	+	6320	CLEC11A	39	0.0190152
chr21	42539483	42539556	+	100423023	MIR3197	148	0.019027
chr2	23608297	23931483	+	114818	KLHL29	922	0.0190558
chr3	64501330	64673365	-	56999	ADAMTS9	536	0.0190594
chr12	112451151	112461024	+	10961	ERP29	118	0.0190603
chr2	201936461	201950473	+	4709	NDUFB3	75	0.019085
chr6	16141786	16141855	+	100616269	MIR4639	127	0.0191036
chr16	3550944	3589051	+	23059	CLUAP1	286	0.0191058
chr7	74188308	74203659	+	653361	NCF1	4	0.0191338
chr7	31553684	31698334	+	223075	CCDC129	651	0.0191924
chr1	205797149	205819276	-	148811	PM20D1	263	0.0191998
chr3	158384202	158390482	-	56925	LXN	330	0.0192241
chr8	74857372	74884522	-	6921	TCEB1	262	0.0192264
chr1	181452685	181775921	+	777	CACNA1E	848	0.0192307
chr1	101337927	101360735	-	2135	EXTL2	160	0.0192585
chr20	47662782	47713497	+	1434	CSE1L	320	0.0192703
chr20	43036759	43036843	+	100500813	MIR3646	129	0.0193085
chr1	44457171	44497164	-	6536	SLC6A9	205	0.0193448
chr12	49932939	49952077	+	23416	KCNH3	123	0.0193643
chr6	119280995	119470358	-	79632	FAM184A	658	0.019372
chr22	39130718	39190161	-	25777	SUN2	192	0.0193884
chr3	44666510	44689963	+	10168	ZNF197	122	0.0194426
chr1	230193535	230417875	+	2590	GALNT2	774	0.0194776
chr11	1651032	1652159	+	439915	KRTAP5-5	406	0.0195076
chr21	47063682	47362368	+	54039	PCBP3	874	0.0195362
chr11	1628794	1629693	-	387266	KRTAP5-3	435	0.0195801
chr9	114089762	114090713	-	26248	OR2K2	154	0.0195876
chr11	57479994	57586652	+	100528016	TMX2-CTNND1	207	0.0195913
chr1	6266188	6281359	+	388591	RNF207	75	0.019595
chr1	92974252	93257961	-	7813	EVI5	679	0.0196093
chr3	48725435	48754920	-	51447	IP6K2	128	0.0196605
chr9	130928343	130966662	-	25792	CIZ1	148	0.0196887
chr15	42867856	43013196	+	57519	STARD9	226	0.019714
chr4	157997276	158093242	+	2743	GLRB	318	0.0197354
chr14	37641230	37642998	+	100129794	SLC25A21-AS1	109	0.0197394
chr11	57510985	57519253	-	643376	BTBD18	115	0.0197586
chr7	32524944	32534870	-	23658	LSM5	417	0.0198514
chr8	42995591	43057970	+	138050	HGSNAT	112	0.0198638
chr11	18552949	18610293	-	55293	UEVLD	337	0.0198998
chr7	44111846	44122129	-	27434	POLM	225	0.0199046
chr3	138327541	138352213	+	55179	FAIM	133	0.0199127
chr1	38326368	38412729	-	3633	INPP5B	292	0.0199136
chr12	246576	258332	-	574538	LOC574538	132	0.0199183
chr10	75491298	75495367	+	2749	GLUD1P3	101	0.0199531
chr1	93306275	93306408	+	26782	SNORA66	143	0.0199546
chr1	155316140	155316236	-	693140	MIR555	54	0.0199623
chr1	33797993	33798093	-	100500853	MIR3605	199	0.0199664
chr15	66840536	66858317	-	197021	LCTL	341	0.0199731
chr9	129089122	129269320	+	89853	MVB12B	653	0.0199774
chr4	101316497	101439250	-	51705	EMCN	565	0.0199973
chr1	26485510	26489119	+	79927	FAM110D	224	0.0200373
chr1	112085054	112256101	+	5906	RAP1A	628	0.0200709
chr12	53068519	53074191	-	3848	KRT1	329	0.0200746
chr3	9975523	9987097	+	78987	CRELD1	190	0.0200792
chr1	112282462	112290420	+	100506343	LOC100506343	225	0.0200916
chr7	1748797	1787590	+	392617	ELFN1	308	0.0200941
chr12	95365103	95397489	-	55967	NDUFA12	483	0.0201963
chr11	56127690	56128764	+	219477	OR8J1	368	0.020197
chr12	14765567	14849519	-	2984	GUCY2C	186	0.0202146
chr9	117428713	117444369	-	100505478	LOC100505478	274	0.020217
chr4	48018790	48039080	+	152519	NIPAL1	288	0.0202311
chr14	53173895	53194716	+	5706	PSMC6	180	0.0202395
chr17	48944039	48945732	+	400604	TOB1-AS1	155	0.0202614
chr8	144694787	144699732	-	7264	TSTA3	172	0.0202719
chr20	37230576	37279295	+	343578	ARHGAP40	239	0.0202726
chr5	65240632	65241401	-	100303749	LOC100303749	108	0.0202849
chr2	63348534	63815867	-	51057	WDPCP	887	0.0203227
chr19	58978411	58984945	+	25799	ZNF324	180	0.0203245
chr11	28129797	28355054	+	196074	METTL15	297	0.020359
chr11	57520714	57586652	+	1500	CTNND1	158	0.0203742
chr11	117947726	117996042	+	56649	TMPRSS4	382	0.0203844
chr1	155579960	155584758	+	55154	MSTO1	47	0.0203854
chr22	38879442	38903665	-	10521	DDX17	106	0.0203909
chr4	113460488	113558151	-	55345	C4orf21	298	0.0204258
chr19	12686919	12721623	-	57474	ZNF490	141	0.0204362
chr1	173604660	173606272	+	730159	LOC730159	80	0.0204683
chr7	6500711	6523849	-	11014	KDELR2	227	0.0205308
chr14	91923955	91976813	-	55671	SMEK1	329	0.0205439
chr5	170736287	170739138	+	30012	TLX3	162	0.020546
chr3	174577110	175523428	+	254827	NAALADL2	2580	0.0205665
chr14	37147125	37641865	-	89874	SLC25A21	1115	0.0206328
chr16	28303839	28335170	+	388228	SBK1	79	0.0206338
chr4	189012426	189030422	-	205860	TRIML2	507	0.0207085
chr21	40547371	40555440	-	8624	PSMG1	308	0.0207588
chr20	60758080	60777810	+	26164	MTG2	269	0.0207941
chr19	58987794	58992597	+	55663	ZNF446	155	0.0208025
chr17	48939586	48945339	-	10140	TOB1	159	0.0208041
chr16	1290677	1292555	+	7177	TPSAB1	84	0.0208396
chr1	203463270	203478077	+	26254	OPTC	136	0.020849
chr11	125315640	125366206	-	9638	FEZ1	275	0.0208509
chr12	49952085	49961911	-	10445	MCRS1	105	0.0208687
chr1	91380856	91487812	-	84146	ZNF644	286	0.0208774
chr20	20033157	20341346	+	26074	C20orf26	869	0.0209121
chr17	7348405	7360932	+	1140	CHRNB1	208	0.0209285
chr18	25530929	25757445	-	1000	CDH2	517	0.0209486
chr1	155183615	155208441	-	2630	GBAP1	132	0.0210242
chr11	124622025	124632223	-	90952	ESAM	140	0.021034
chr1	2281852	2284100	-	100129534	LOC100129534	48	0.0210445
chr22	37875382	37915378	-	29775	CARD10	188	0.0210848
chr6	89855768	89875288	+	135293	PM20D2	315	0.0211352
chr7	97736196	97838944	+	22853	LMTK2	319	0.0211485
chr1	26503980	26516375	+	10256	CNKSR1	292	0.021231
chr5	41904469	41921738	+	285636	C5orf51	137	0.0213069
chr11	76061003	76091880	-	5612	PRKRIR	208	0.0213317
chr1	68649200	68649293	-	100302279	MIR1262	248	0.0213454
chr7	117864711	117882784	+	56311	ANKRD7	127	0.0213624
chr3	44155703	44155802	+	406929	MIR138-1	110	0.0213867
chr13	39917028	40177356	-	10186	LHFP	856	0.0214117
chr16	3775055	3930121	-	1387	CREBBP	148	0.0214498
chr12	49976657	49999433	-	84070	FAM186B	92	0.0214917
chr3	98072697	98073663	+	403278	OR5K4	299	0.0215277
chr15	71123888	71146498	-	55323	LARP6	263	0.0215644
chr19	12721731	12740676	+	163049	ZNF791	137	0.0215776
chr7	117824085	117844093	+	51691	NAA38	149	0.0215889
chr3	170714136	170744768	-	6514	SLC2A2	226	0.0216221
chr5	36103413	36152015	-	92255	LMBRD2	189	0.0216264
chr1	43629844	43736607	-	10969	EBNA1BP2	366	0.0216305
chr17	906757	1090616	-	29	ABR	221	0.0216431
chr12	49412757	49449107	-	8085	KMT2D	109	0.0216791
chr19	59070552	59086164	+	100131691	LOC100131691	76	0.0217066
chr18	42260137	42648475	+	26040	SETBP1	689	0.021743
chr20	62152132	62153524	+	79144	PPDPF	124	0.0217604
chr5	180670313	180670376	-	619570	SNORD95	153	0.0217733
chr2	264868	278282	+	52	ACP1	163	0.0217875
chr12	48357329	48362661	+	79022	TMEM106C	312	0.0218428
chr7	143088204	143105985	-	2041	EPHA1	159	0.0218456
chr15	41136245	41149853	+	6692	SPINT1	160	0.0218747
chr2	63815742	63834330	+	4190	MDH1	160	0.0219033
chr16	57792128	57896733	-	3801	KIFC3	448	0.0219488
chr11	50368317	50379802	+	646813	LOC646813	460	0.0219761
chr12	28111016	28124916	-	5744	PTHLH	243	0.0219949
chr8	23699433	23712320	-	6781	STC1	281	0.0220034
chr6	70925742	71012786	-	1297	COL9A1	557	0.02205
chr5	41925355	41941672	+	26272	FBXO4	139	0.0220866
chr20	47729875	47805288	-	6780	STAU1	371	0.022152
chr8	141541263	141645646	-	27161	AGO2	356	0.0222109
chr10	90484300	90512513	+	643414	LIPK	406	0.0222484
chr1	153175905	153177601	+	149018	LELP1	234	0.022279
chr19	44088518	44100287	-	126298	IRGQ	188	0.0222913
chr12	59265936	59314319	-	121227	LRIG3	197	0.0223476
chr19	14142551	14163717	+	9466	IL27RA	14	0.0224518
chr1	38273472	38275126	+	127687	C1orf122	152	0.0224645
chr6	96463844	96663488	+	10690	FUT9	869	0.0224934
chr7	32797897	32802536	+	401321	LOC401321	403	0.0225128
chr5	180668817	180668889	-	619571	SNORD96A	154	0.0225211
chr16	72816785	73092534	-	463	ZFHX3	432	0.0225879
chr1	2252695	2322993	-	79906	MORN1	76	0.0226017
chr22	32908539	33454377	-	8224	SYN3	1422	0.0226193
chr17	64298925	64806862	+	5578	PRKCA	1583	0.0226229
chr1	173446485	173457946	+	9588	PRDX6	187	0.0226373
chr7	44102325	44105186	-	5224	PGAM2	209	0.0226375
chr3	44690232	44702283	+	7584	ZNF35	110	0.0226475
chr3	15915277	15915356	+	693148	MIR563	208	0.0226937
chr14	94577078	94583033	+	3429	IFI27	292	0.022717
chr9	98828120	98864194	+	158435	LOC158435	274	0.0227357
chr5	134670070	134735577	-	9555	H2AFY	120	0.0227375
chr15	66679210	66783882	+	5604	MAP2K1	482	0.0227859
chr3	44626455	44637557	+	285349	ZNF660	160	0.0228344
chr11	56184733	56185708	-	219479	OR5R1	384	0.0228373
chr15	67813521	67819641	+	145853	C15orf61	205	0.0228746
chr11	57508721	57510883	+	280636	C11orf31	107	0.0229547
chr17	6944948	6947242	-	162515	SLC16A11	179	0.0229579
chr11	46698624	46722215	-	392	ARHGAP1	136	0.0229717
chr6	73919470	74019938	-	80759	KHDC1	472	0.0229788
chr1	164738352	164743878	-	100505795	LOC100505795	147	0.0230137
chr4	89617065	89619023	-	266812	NAP1L5	141	0.0230334
chr13	114239002	114295788	+	7027	TFDP1	207	0.0230346
chr2	279560	288308	-	285016	FAM150B	135	0.0230657
chr9	17135037	17503917	+	54875	CNTLN	1260	0.0231219
chr19	59067078	59070343	-	9040	UBE2M	84	0.023124
chr20	60790016	60795323	-	11255	HRH3	219	0.0231409
chr4	103998781	104021024	-	56898	BDH2	146	0.0231894
chr3	134074189	134094259	-	51421	AMOTL2	172	0.0231895
chr11	121970464	121970552	-	406911	MIR125B1	145	0.0231956
chr1	38259773	38267278	+	149175	MANEAL	203	0.0232324
chr2	37458773	37476303	+	55471	NDUFAF7	276	0.0232336
chr15	66791652	66816870	-	6124	RPL4	312	0.0232345
chr6	80816343	81055987	+	594	BCKDHB	743	0.0232383
chr16	2708389	2723440	-	100507321	ERVK13-1	85	0.0232707
chr8	79428335	79517502	+	5569	PKIA	316	0.0233003
chr8	19796581	19824770	+	4023	LPL	342	0.0233368
chr1	38462441	38471187	-	2275	FHL3	122	0.0233539
chr3	182733005	182833860	-	56922	MCCC1	362	0.0233568
chr4	144106069	144143141	+	84640	USP38	297	0.023362
chr10	122521323	122610691	-	283089	WDR11-AS1	624	0.0233814
chr11	3108345	3187969	-	114879	OSBPL5	343	0.0234549
chr20	33590206	33680618	-	26133	TRPC4AP	476	0.0234765
chr20	60718821	60757566	+	26039	SS18L1	301	0.0235059
chr5	180663927	180670906	-	10399	GNB2L1	164	0.0235696
chr3	130397777	130465696	-	30849	PIK3R4	271	0.0235818
chr3	41236400	41281939	+	1499	CTNNB1	160	0.0236036
chr17	64960979	65029518	+	27092	CACNG4	266	0.0236206
chr3	128198264	128212030	-	2624	GATA2	265	0.0236278
chr5	112196884	112228776	+	6728	SRP19	242	0.0236363
chr4	113434671	113437328	-	63973	NEUROG2	230	0.0236781
chr10	75504130	75531933	+	9632	SEC24C	126	0.0236861
chr3	39224705	39234085	-	165904	XIRP1	192	0.0237292
chr12	80167342	80329235	-	4659	PPP1R12A	211	0.0237325
chr13	41384901	41384997	+	693206	MIR621	169	0.0237371
chr2	190425315	190448484	-	30061	SLC40A1	144	0.0237463
chr12	96051582	96184930	-	59277	NTN4	695	0.0238168
chr16	57481336	57495187	+	57017	COQ9	187	0.023859
chr19	49244144	49250166	-	284359	IZUMO1	212	0.0238615
chr3	8661085	8786726	-	51066	SSUH2	343	0.0238732
chr3	9439402	9519838	+	55209	SETD5	242	0.023882
chr7	32496509	32498106	-	100130673	LOC100130673	362	0.0239257
chr1	184659624	184724041	-	80267	EDEM3	224	0.0239258
chr10	24564613	24564710	+	693188	MIR603	135	0.0239263
chr16	12995476	13334273	+	729993	SHISA9	1097	0.0239562
chr6	33762448	33771793	-	4295	MLN	431	0.023964
chr8	42691816	42698474	-	55145	THAP1	65	0.0239957
chr1	207262211	207273337	+	725	C4BPB	125	0.0240275
chr6	157100811	157100865	-	100616154	MIR4466	86	0.0240464
chr12	123868703	123893900	+	387893	SETD8	181	0.0240488
chr5	65222381	65376851	+	55914	ERBB2IP	253	0.0240688
chr4	2743386	2758103	-	79155	TNIP2	226	0.0240927
chr20	33516235	33543601	-	2937	GSS	209	0.0240943
chr19	49251267	49258647	-	2523	FUT1	223	0.0241098
chr1	151375199	151431941	-	23126	POGZ	155	0.0241761
chr10	75458908	75490272	-	729096	BMS1P4	123	0.024177
chr22	38597938	38612517	+	23764	MAFF	283	0.0242568
chr11	49973942	49974971	+	283092	OR4C13	356	0.0242992
chr17	7387697	7417935	+	5430	POLR2A	347	0.0243004
chr2	232457574	232458994	+	165100	C2orf57	201	0.0243015
chr11	50003008	50004071	-	283093	OR4C12	352	0.0243091
chr4	113569029	113569713	-	442894	MIR302B	134	0.0243179
chr11	17414431	17498449	-	6833	ABCC8	501	0.0243258
chr16	2732494	2759031	+	54442	KCTD5	103	0.0243556
chr9	131266970	131304580	+	2733	GLE1	124	0.024365
chr1	38275238	38325292	-	4520	MTF1	222	0.024371
chr9	70917782	70920000	+	286380	FOXD4L3	12	0.0244329
chr19	4045215	4066816	-	51341	ZBTB7A	104	0.0244868
chr3	155197670	155421997	-	23007	PLCH1	707	0.0245002
chr3	9958757	9975314	+	84818	IL17RC	163	0.0245493
chr11	117886486	117957508	-	100526771	TMPRSS4-AS1	467	0.0245591
chr12	7055739	7070479	+	5777	PTPN6	117	0.0245806
chr1	38422651	38455761	-	10946	SF3A3	181	0.0246422
chr5	78669646	78809659	-	9456	HOMER1	421	0.0247432
chr3	157813799	157823952	-	6474	SHOX2	223	0.0248187
chr7	44084238	44101315	+	28988	DBNL	225	0.0248603
chr19	46850250	46894232	+	5536	PPP5C	360	0.0248706
chr20	5412602	5426394	-	100507629	LINC00658	380	0.0249617
chr1	25548766	25559013	-	25949	SYF2	24	0.0249705
chr17	17322657	17326728	+	140776	SMCR9	113	0.0249872
chr8	146102335	146126846	-	58500	ZNF250	120	0.0250081
chr4	15471488	15603180	+	57545	CC2D2A	446	0.0250588
chr5	65440045	65479444	+	140890	SREK1	183	0.0250967
chr1	101361631	101447311	+	148867	SLC30A7	201	0.025099
chr3	158414896	158450275	-	5918	RARRES1	364	0.0251535
chr19	59073283	59084942	-	7593	MZF1	74	0.0251635
chr8	74903563	74941307	+	23643	LY96	229	0.0252059
chr5	7869216	7901235	+	4552	MTRR	371	0.025215
chr6	74078279	74104816	-	441161	OOEP	143	0.0252223
chr7	127250345	127255982	-	5078	PAX4	163	0.0252605
chr1	215178884	215410436	+	3776	KCNK2	727	0.02531
chr10	51946999	52008370	-	56624	ASAH2	174	0.0253171
chr8	614199	681226	-	157697	ERICH1	610	0.0253369
chr4	170981372	171011372	-	51166	AADAT	297	0.0253531
chr2	99923087	99957165	-	10190	TXNDC9	245	0.0253714
chr4	99391517	99579812	-	10098	TSPAN5	406	0.0253971
chr3	89156673	89531284	+	2042	EPHA3	794	0.025427
chr6	122720695	122754264	+	3298	HSF2	391	0.0254485
chr15	57592562	57599967	+	283663	LINC00926	200	0.0254703
chr2	3642421	3692234	+	78989	COLEC11	354	0.0254742
chr8	12651751	12675800	+	101409254	LINC00681	341	0.0255552
chr18	22040592	22059921	+	59340	HRH4	325	0.0256103
chr15	51534386	51534461	+	100616369	MIR4713	212	0.0256121
chr14	60975937	60978525	+	4990	SIX6	170	0.0256619
chr18	29339658	29340843	-	147407	SLC25A52	210	0.0257482
chr15	99192760	99507759	+	3480	IGF1R	519	0.0257534
chr5	121495870	121518358	+	100505841	LOC100505841	65	0.02581
chr18	40847856	40857615	-	6860	SYT4	155	0.0258407
chr5	52405686	52410952	+	257396	LOC257396	365	0.0258544
chr6	19837600	19842431	+	3400	ID4	320	0.0258721
chr1	75171171	75199092	-	1429	CRYZ	205	0.0258849
chr1	38268613	38273865	-	79693	YRDC	178	0.0258881
chr11	121986061	121986923	-	414899	BLID	136	0.0258897
chr3	46899356	46904973	-	4634	MYL3	108	0.0259534
chr14	45672392	45722605	-	55320	MIS18BP1	118	0.0260001
chr8	145538246	145550567	-	8694	DGAT1	43	0.0260063
chr1	237167402	237167718	-	645745	MT1HL1	181	0.0260583
chr7	28338939	28865511	+	9586	CREB5	1204	0.0261237
chr10	134884432	134945179	+	84435	GPR123	179	0.0261453
chr1	23410515	23504301	-	7798	LUZP1	338	0.0262223
chr1	12884467	12891264	-	440560	PRAMEF11	111	0.0263692
chr5	52393894	52405598	-	4338	MOCS2	405	0.0263997
chr1	151372040	151374412	+	5692	PSMB4	102	0.0264052
chr20	35807455	35870025	+	6185	RPN2	270	0.0264233
chr19	49258815	49261582	+	26291	FGF21	194	0.0264674
chr4	140637545	141075233	-	55534	MAML3	799	0.0265228
chr4	69962192	69978705	+	7364	UGT2B7	495	0.0265283
chr1	153232178	153234600	+	4014	LOR	271	0.0265502
chr16	29753785	29757340	-	283897	C16orf54	53	0.0265887
chr3	186383797	186396023	+	3273	HRG	314	0.0266061
chr12	4647949	4669213	+	10635	RAD51AP1	143	0.0266567
chr9	37438099	37465407	-	9925	ZBTB5	329	0.0266776
chr15	41164411	41166487	-	171177	RHOV	134	0.0266968
chr8	103563847	103573245	+	4956	ODF1	371	0.0268061
chr21	37757688	37789125	+	8208	CHAF1B	312	0.0268426
chr5	41730166	41870791	-	5019	OXCT1	313	0.0268794
chr19	59086765	59110852	+	65996	MGC2752	63	0.026921
chr1	16524598	16539104	-	128272	ARHGEF19	248	0.0269302
chr5	33987090	34008220	-	23600	AMACR	149	0.0270092
chr19	19496641	19619741	+	54815	GATAD2A	310	0.0270202
chr5	74907300	74967671	+	728780	ANKDD1B	317	0.0270207
chr2	115901624	115918920	-	389023	LOC389023	237	0.027034
chr2	37332283	37384190	-	5610	EIF2AK2	364	0.0270548
chr7	114293399	114293510	+	100500896	MIR3666	106	0.0270681
chr2	99900700	99921218	-	129530	LYG1	200	0.0270997
chr2	198669425	199014608	+	5334	PLCL1	633	0.0272281
chr7	33053724	33102409	-	51251	NT5C3A	253	0.0272311
chr7	44178462	44180916	-	58498	MYL7	197	0.0273201
chr1	26437655	26452039	+	149420	PDIK1L	205	0.0273614
chr17	48912010	48919709	+	124857	WFIKKN2	170	0.0273742
chr3	44596712	44624973	+	55888	ZKSCAN7	172	0.0273917
chr17	47481419	47492242	-	5245	PHB	196	0.0274201
chr2	178977181	178994382	+	129831	RBM45	252	0.0276037
chr3	190570525	190580465	-	647309	GMNC	231	0.0276224
chr15	40886446	40954881	+	57082	CASC5	374	0.0276571
chr2	201980876	202037411	+	8837	CFLAR	136	0.0276944
chr1	26377795	26394125	-	84676	TRIM63	190	0.0277147
chr4	113558119	113578748	+	51574	LARP7	162	0.0277555
chr8	101145587	101158099	-	286151	FBXO43	177	0.0277573
chr19	58944180	58951589	-	7691	ZNF132	228	0.0278071
chr17	7328934	7330886	+	201243	C17orf74	135	0.0278404
chr12	31824070	31882108	-	196394	AMN1	390	0.0278946
chr2	161993465	162092683	+	10010	TANK	172	0.0279019
chr9	117373705	117408703	+	203197	C9orf91	377	0.0279133
chr4	24807738	24981826	-	91050	CCDC149	581	0.0279741
chr13	27640286	27746033	-	219333	USP12	358	0.0280894
chr1	3773844	3801993	+	1677	DFFB	426	0.0281271
chr20	44689625	44718580	-	57727	NCOA5	226	0.0281948
chr1	26364513	26372604	-	7780	SLC30A2	166	0.0282579
chr19	58790317	58827013	+	7554	ZNF8	256	0.0282664
chr11	56756388	56757318	+	390181	OR5AK2	308	0.0283647
chr14	81669038	81669178	-	677845	SNORA79	149	0.0283683
chr8	145515269	145538385	+	3297	HSF1	35	0.0283771
chr1	112141628	112150940	-	100129269	LOC100129269	243	0.0283885
chr22	18893540	18899601	+	8214	DGCR6	56	0.0284097
chr6	150238013	150244214	-	353091	RAET1G	190	0.0284506
chr1	3696783	3713068	-	57470	LRRC47	393	0.0284943
chr5	141303384	141321612	+	9812	KIAA0141	201	0.0285394
chr4	89513573	89629693	+	8916	HERC3	300	0.0285694
chr14	36767763	36789882	-	51562	MBIP	178	0.0285751
chr6	151725896	151773316	-	55005	RMND1	324	0.0286008
chr3	98001731	98002676	+	79310	OR5H2	463	0.0286048
chr17	46621712	46628603	+	100874362	HOXB-AS1	202	0.0286345
chr5	143550436	143856944	+	57528	KCTD16	548	0.0287139
chr1	173469603	173572233	-	284525	SLC9C2	303	0.028714
chr9	15552871	15971897	+	203238	CCDC171	1138	0.0287316
chr1	145524989	145543868	+	8515	ITGA10	79	0.028774
chr5	92919042	92929786	+	7025	NR2F1	81	0.0287759
chr17	42449549	42466873	-	3674	ITGA2B	129	0.0288158
chr17	64831234	64881395	+	27091	CACNG5	263	0.0288184
chr7	32535175	33079036	+	23080	AVL9	1722	0.0288533
chr17	44076615	44077060	+	246744	STH	37	0.0289954
chr21	40714240	40721047	-	3150	HMGN1	290	0.0290024
chr15	52311410	52358462	+	5597	MAPK6	120	0.0290029
chr14	77731833	77737655	-	58157	NGB	297	0.0290355
chr15	74209808	74220589	-	100287616	LOXL1-AS1	224	0.0291304
chr2	74153952	74186088	+	1716	DGUOK	234	0.0291469
chr2	174062440	174146764	-	339751	MLK7-AS1	317	0.0291582
chr1	151742582	151763010	-	11022	TDRKH	228	0.0291799
chr14	91580356	91691703	+	80017	C14orf159	253	0.0291808
chr17	6939393	6943440	+	201232	SLC16A13	180	0.0292509
chr7	19744980	19745059	-	100422967	MIR3146	237	0.0292632
chr17	34890846	34895150	+	284098	PIGW	93	0.0293635
chr7	127231462	127241851	+	29999	FSCN3	177	0.0294324
chr6	89790428	89794879	+	10957	PNRC1	256	0.0294355
chr12	49372235	49376396	+	7471	WNT1	159	0.0294543
chr17	46620018	46622393	-	3212	HOXB2	194	0.029463
chr2	202316391	202345574	+	55437	STRADB	158	0.0294668
chr16	57462086	57481369	-	57019	CIAPIN1	190	0.0294721
chr18	37256682	37256741	-	100846997	MIR5583-2	191	0.0296023
chr18	37256684	37256743	+	100847025	MIR5583-1	191	0.0296023
chr4	79892901	80229953	+	100505875	LOC100505875	844	0.0296321
chr2	122407229	122486136	+	254128	LOC254128	204	0.0296916
chr11	130318868	130346539	+	170689	ADAMTS15	153	0.0296923
chr18	52889561	53303188	-	6925	TCF4	535	0.0297176
chr3	158362316	158410360	+	85476	GFM1	468	0.0297486
chr8	140742585	141468678	-	83696	TRAPPC9	1550	0.0297547
chr11	56113514	56114474	+	390157	OR8K1	355	0.0297868
chr10	75434032	75490272	-	729092	AGAP5	136	0.0297885
chr7	44421964	44530385	-	23386	NUDCD3	287	0.0298223
chr9	114122972	114247025	-	23392	KIAA0368	318	0.0298242
chr5	34017962	34043371	-	114899	C1QTNF3	157	0.0298308
chr9	71394963	71398609	+	116224	FAM122A	193	0.0298868
chr16	3138894	3149293	-	84891	ZSCAN10	161	0.0299023
chr11	18621350	18631802	+	100506540	SPTY2D1-AS1	223	0.0299036
chr3	123331142	123603149	-	4638	MYLK	417	0.0299097
chr4	1717678	1723084	-	92305	TMEM129	264	0.029922
chr9	976967	991732	+	58524	DMRT3	299	0.0299293
chr7	151038846	151075548	+	51667	NUB1	216	0.029972
chr10	43689983	43762367	-	221002	RASGEF1A	364	0.029972
chr13	53602875	53626196	+	10562	OLFM4	245	0.030024
chr1	167399876	167487847	-	919	CD247	315	0.0300634
chr1	203444882	203460479	+	5549	PRELP	162	0.030069
chr6	37321747	37362514	+	9025	RNF8	195	0.0301345
chr4	15606006	15657035	-	26234	FBXL5	355	0.0301424
chr10	96698414	96749148	+	1559	CYP2C9	508	0.0301905
chr1	112298189	112310199	+	11218	DDX20	199	0.0302197
chr17	79276623	79283048	-	284185	LINC00482	41	0.0302276
chr6	28393286	28411279	-	222696	ZSCAN23	295	0.0302805
chr16	3115312	3119668	+	9235	IL32	166	0.0302957
chr11	48510344	48511274	+	403253	OR4A47	363	0.0303547
chr19	49216254	49222976	-	284358	MAMSTR	224	0.0303703
chr1	205012064	205047171	+	6900	CNTN2	277	0.0303749
chr20	33703159	33865960	-	55741	EDEM2	466	0.0303955
chr3	157827840	158262624	+	51319	RSRC1	1432	0.0303997
chr19	58898635	58906171	+	6193	RPS5	249	0.0304189
chr4	1723216	1746905	+	10460	TACC3	259	0.0304295
chr3	37903668	38025960	+	10217	CTDSPL	245	0.0304447
chr11	128804626	128813294	-	63970	TP53AIP1	141	0.0304455
chr11	56229944	56230877	-	390162	OR5M9	362	0.0304588
chr17	79285071	79304474	-	284186	TMEM105	37	0.0304861
chr10	94050919	94113721	+	54708	MARCH5	249	0.030487
chr19	42177234	42192096	-	1087	CEACAM7	207	0.0305338
chr7	136583519	136849088	-	349160	LOC349160	836	0.0305979
chr19	49223841	49243970	-	54922	RASIP1	243	0.0306106
chr18	34823007	35146000	-	56853	CELF4	670	0.0306167
chr1	27992571	27998724	-	2537	IFI6	17	0.0306689
chr15	66795148	66795248	-	595097	SNORD16	245	0.0307165
chr15	66795582	66795652	-	595098	SNORD18A	245	0.0307165
chr7	82993221	83278479	-	9723	SEMA3E	1035	0.0307613
chr17	79476996	79479892	-	71	ACTG1	100	0.030801
chr9	70431999	70914932	-	445571	CBWD3	11	0.0308323
chr10	20105371	20569115	+	84898	PLXDC2	1799	0.0308779
chr3	158288952	158324249	+	4291	MLF1	414	0.0308925
chr1	207975196	207975868	-	407026	MIR29C	192	0.0308927
chr17	44107281	44302740	-	284058	KANSL1	147	0.0309642
chr18	21742010	21977833	-	114876	OSBPL1A	543	0.0309659
chr10	75532048	75535976	+	170384	FUT11	105	0.0309948
chr5	112043201	112181936	+	324	APC	407	0.0310516
chr15	75661719	75748124	-	25942	SIN3A	158	0.0311143
chr3	49924435	49941306	-	4486	MST1R	135	0.0311585
chr21	29911639	29912677	+	118421	LINC00161	267	0.0312355
chr2	99953833	100016728	+	9669	EIF5B	296	0.0312551
chr11	9041046	9113150	-	57758	SCUBE2	293	0.0312554
chr16	903634	1031318	-	64788	LMF1	422	0.0312922
chr7	127667123	127671002	-	64101	LRRC4	110	0.0313321
chr1	42846467	42889900	+	284716	RIMKLA	341	0.0313675
chr4	2597827	2734302	+	8603	FAM193A	305	0.0313853
chr20	19222945	19265240	-	100130264	LOC100130264	226	0.0314076
chr19	58907456	58908446	+	646862	LOC646862	240	0.0314098
chr20	5451841	5457780	+	643406	LOC643406	377	0.03141
chr6	157099063	157531913	+	57492	ARID1B	530	0.0314354
chr4	106290233	106395227	-	27068	PPA2	523	0.0314826
chr11	63953586	63972020	+	10963	STIP1	181	0.0315204
chr17	43971747	44105699	+	4137	MAPT	98	0.0315564
chr1	33789223	33896615	-	1912	PHC2	456	0.0316303
chr4	1694526	1714071	-	7884	SLBP	311	0.0316645
chr6	105585561	105617819	+	154442	BVES-AS1	192	0.0316693
chr15	77516249	77517746	-	81698	LINC00597	119	0.0316804
chr15	65255362	65282251	-	51324	SPG21	143	0.0317259
chr3	39183341	39196053	-	64651	CSRNP1	196	0.0317623
chr8	145554453	145559943	-	83482	SCRT1	51	0.0317921
chr19	44080951	44088114	+	390940	PINLYP	203	0.0318112
chr16	3096681	3110724	+	64386	MMP25	151	0.0318148
chr11	47459307	47470730	-	5913	RAPSN	183	0.0318344
chr3	137906114	138017228	+	25852	ARMC8	160	0.0319158
chr11	65365225	65381720	-	4296	MAP3K11	116	0.0319676
chr14	91337166	91526993	-	9252	RPS6KA5	504	0.0319768
chr1	214522038	214725024	-	5784	PTPN14	788	0.0319798
chr2	239969863	240323346	-	9759	HDAC4	923	0.0319963
chr14	53196882	53241705	+	6815	STYX	195	0.0320058
chr19	12757321	12777591	-	4125	MAN2B1	112	0.0320219
chr19	58898136	58898225	-	100616168	MIR4754	226	0.0320281
chr11	87846414	87908635	-	23682	RAB38	671	0.0320363
chr15	66794359	66794429	-	595099	SNORD18B	244	0.0320646
chr19	42212529	42234437	+	1048	CEACAM5	175	0.0321038
chr13	30776766	30881624	-	84056	KATNAL1	331	0.0321177
chr17	2496922	2588909	+	5048	PAFAH1B1	277	0.0321945
chr7	143140545	143141502	+	338398	TAS2R60	192	0.0322264
chr3	155008020	155011489	-	100507537	LOC100507537	240	0.0322612
chr13	72012097	72441330	-	1602	DACH1	421	0.0323528
chr20	33543703	33590240	+	57644	MYH7B	279	0.0323774
chr22	19510546	19512860	-	7122	CLDN5	201	0.0324078
chr5	151151475	151184915	+	10146	G3BP1	212	0.032442
chr11	9002122	9025596	-	56675	NRIP3	257	0.0325196
chr14	77732560	77732633	+	100302236	MIR1260A	273	0.0326402
chr2	162355577	162364413	-	285116	AHCTF1P1	156	0.0326511
chr1	75198835	75232360	+	127253	TYW3	247	0.0327067
chr17	17991180	18011299	+	1819	DRG2	190	0.032709
chr1	155402970	155404053	+	645682	POU5F1P4	46	0.032756
chr15	66782665	66790146	-	10302	SNAPC5	255	0.0327723
chr5	141232672	141257944	-	5097	PCDH1	238	0.0328194
chr11	56805008	56805935	+	219525	OR5AK4P	291	0.0328201
chr2	99613723	99771187	-	80705	TSGA10	372	0.0328357
chr16	2762422	2770552	-	83886	PRSS27	86	0.0328639
chr14	53108604	53162419	-	30001	ERO1L	229	0.0328836
chr8	101162838	101166230	+	5440	POLR2K	155	0.0329086
chr9	70970108	70972757	-	572558	PGM5-AS1	49	0.0330065
chr5	52285155	52390609	+	3673	ITGA2	700	0.0330094
chr3	138066489	138124377	+	22808	MRAS	184	0.033163
chr11	56143099	56508560	+	504189	OR8U8	1565	0.0331728
chr1	204042245	204096871	+	9580	SOX13	221	0.033203
chr4	102341117	102995969	+	55024	BANK1	1384	0.0332682
chr1	33722173	33766320	+	149076	ZNF362	206	0.0333786
chr16	1306272	1308494	+	23430	TPSD1	105	0.0334268
chr1	3728644	3773797	-	9731	CEP104	552	0.0334322
chr1	145470507	145475647	+	284615	ANKRD34A	46	0.0334424
chr5	112312406	112357892	+	167227	DCP2	300	0.0334669
chr11	121959810	122238467	-	399959	MIR100HG	500	0.0334882
chr5	92953430	93447404	-	83989	FAM172A	518	0.0336715
chr1	2323213	2336885	+	11079	RER1	66	0.0336881
chr11	103907307	103909922	+	414301	DDI1	233	0.0337152
chr17	43973148	43976164	+	100130148	MAPT-IT1	48	0.0337206
chr15	66793589	66793656	-	595100	SNORD18C	243	0.0337429
chr22	45559725	45583890	+	10762	NUP50	346	0.0337778
chr10	122610686	122669038	+	55717	WDR11	514	0.0337982
chr1	33546713	33586131	+	113451	ADC	130	0.0338022
chr1	29138653	29190208	+	4985	OPRD1	327	0.0338258
chr15	57178367	57210697	-	145783	LOC145783	152	0.0338265
chr6	26123694	26124132	-	8347	HIST1H2BC	219	0.0338287
chr6	26124372	26124918	+	8334	HIST1H2AC	219	0.0338287
chr12	110890290	110906526	-	51184	GPN3	126	0.0338402
chr22	32545518	32555243	-	150297	C22orf42	307	0.0339802
chr3	47537129	47555199	-	54859	ELP6	91	0.0339844
chr13	113301357	113338811	+	400165	C13orf35	282	0.034028
chr8	41786996	41909505	-	7994	KAT6A	280	0.034033
chr19	49199227	49209191	+	2524	FUT2	248	0.0340849
chr22	45596834	45596900	-	100302149	MIR1249	259	0.0340952
chr2	42721708	42984086	+	57504	MTA3	781	0.0341154
chr14	75894508	75939404	+	122953	JDP2	211	0.0341315
chr1	162039580	162339813	+	9722	NOS1AP	855	0.034142
chr6	97337186	97345767	-	29078	NDUFAF4	272	0.0341978
chr12	123405497	123459752	-	23457	ABCB9	63	0.0342721
chr4	22328989	22341289	-	100505912	LOC100505912	269	0.0342765
chr12	94071150	94288616	+	8738	CRADD	478	0.0342966
chr12	110906228	110928192	+	29902	FAM216A	131	0.0343326
chr1	6245079	6259679	-	6146	RPL22	153	0.0343576
chr8	38268655	38326352	-	2260	FGFR1	209	0.034363
chr5	43287571	43313614	-	3157	HMGCS1	218	0.0343754
chr17	44270938	44274089	+	644246	KANSL1-AS1	43	0.0343755
chr9	101978706	101984246	-	85365	ALG2	187	0.034401
chr3	161214595	161221730	+	131149	OTOL1	314	0.0344464
chr20	55966453	55984386	+	55544	RBM38	216	0.0344885
chr15	72978519	73030817	+	585	BBS4	161	0.0345572
chr6	41242998	41254457	-	54210	TREM1	419	0.0345844
chr10	134973970	135039916	+	85442	KNDC1	242	0.0345953
chr19	58740069	58775008	+	27300	ZNF544	283	0.0347066
chr13	36342788	36705514	-	9201	DCLK1	1161	0.0347678
chr14	57936594	57960576	-	55195	C14orf105	210	0.0348387
chr16	57496550	57505921	+	5432	POLR2C	176	0.0348764
chr4	15961862	15964859	-	83888	FGFBP2	216	0.0348776
chr14	38058756	38064325	-	3169	FOXA1	181	0.0348792
chr20	33462765	33515769	+	55902	ACSS2	217	0.0348806
chr11	57435473	57468659	+	25921	ZDHHC5	148	0.0349086
chr12	123942650	123956909	+	11066	SNRNP35	124	0.0349566
chr12	15066975	15091463	-	121506	ERP27	288	0.0349801
chr17	43920721	43972879	-	100128977	MAPT-AS1	221	0.0349921
chr11	50238998	50257633	-	441601	LOC441601	363	0.0350025
chr14	81641795	81687575	-	2957	GTF2A1	237	0.0350132
chr8	71024266	71316020	-	10499	NCOA2	550	0.0350133
chr6	37787306	38122399	+	60685	ZFAND3	1028	0.0350134
chr3	135867759	135914688	-	55167	MSL2	145	0.0350471
chr20	43160435	43247678	+	11142	PKIG	200	0.0351161
chr1	35220647	35224113	+	2709	GJB5	177	0.0351213
chr17	43922255	43924438	+	162540	SPPL2C	191	0.0351366
chr2	166604312	166651169	-	2591	GALNT3	210	0.0351888
chr5	169675087	169724822	-	3937	LCP2	175	0.0352097
chr7	20181538	20193154	+	100874041	MACC1-AS1	269	0.0352446
chr12	112842993	112847443	-	6128	RPL6	58	0.0352588
chr1	108113781	108507545	-	10451	VAV3	1131	0.0353038
chr1	94615402	94740624	-	9411	ARHGAP29	372	0.0353405
chr5	143191725	143200284	+	57824	HMHB1	255	0.0353785
chr1	151810338	151813033	-	100191040	C2CD4D	174	0.0353797
chr14	35514112	35552589	+	283635	FAM177A1	443	0.0353923
chr15	72635777	72668520	-	3073	HEXA	43	0.035406
chr17	43716340	43723595	+	147081	CRHR1-IT1	20	0.0354215
chr14	90863326	90874619	+	801	CALM1	213	0.035507
chr6	105725441	105850999	-	5550	PREP	292	0.0355255
chr12	75433857	75603528	-	3747	KCNC2	522	0.0355594
chr12	110929329	110939916	-	51699	VPS29	110	0.0355647
chr3	178957536	178984838	-	27094	KCNMB3	355	0.0355691
chr13	95226307	95248511	-	23483	TGDS	226	0.0355951
chr19	58920062	58929692	+	201514	ZNF584	251	0.0355958
chr14	100150754	100193638	+	10858	CYP46A1	296	0.0356574
chr7	99520891	99527243	-	349149	GJC3	212	0.0356773
chr11	58206592	58207646	-	390191	OR5B12	316	0.0356807
chr14	90744397	90798481	-	55051	NRDE2	383	0.0357065
chr1	151735444	151743806	+	51686	OAZ3	210	0.0357564
chr12	110872705	110888158	-	10094	ARPC3	134	0.0357732
chr17	43697709	43913194	+	1394	CRHR1	266	0.0358198
chr8	87878675	88394955	+	168975	CNBD1	1374	0.035848
chr1	16558181	16563659	-	79363	RSG1	246	0.03587
chr17	58677543	58743640	+	8493	PPM1D	4	0.0358776
chr1	27719147	27722317	+	2827	GPR3	75	0.0358899
chr10	98353068	98480279	-	118788	PIK3AP1	361	0.0359039
chr8	145576885	145579269	-	340393	TMEM249	68	0.0359155
chr15	73043707	73076126	-	83440	ADPGK	207	0.0359811
chr6	166571145	166582157	-	6862	T	487	0.0359987
chr11	117156401	117186972	-	23621	BACE1	244	0.0360131
chr19	18553472	18632937	-	8178	ELL	251	0.0360332
chr10	93808396	94050875	-	22849	CPEB3	383	0.036059
chr3	107560508	107596915	-	151658	LINC00635	237	0.036061
chr16	72152995	72206349	-	83449	PMFBP1	303	0.0360686
chr12	110810704	110841535	-	51434	ANAPC7	133	0.0361469
chr15	73075175	73090540	+	100287559	ADPGK-AS1	170	0.0361803
chr1	27730733	27816678	-	10163	WASF2	167	0.0363212
chr9	132396882	132404448	-	140459	ASB6	130	0.0363216
chr6	10492455	10629601	+	2651	GCNT2	296	0.0363487
chr19	51954100	51961708	-	27181	SIGLEC8	321	0.0363576
chr20	23420321	23425567	+	128817	CSTL1	230	0.0363658
chr2	28974611	29025806	+	5500	PPP1CB	210	0.0363848
chr2	202005011	202022515	-	65072	CFLAR-AS1	112	0.0364742
chr17	17746821	17875784	-	146691	TOM1L2	245	0.0364964
chr5	152869174	153193429	+	2890	GRIA1	1061	0.0365005
chr4	109663201	109684235	-	64850	AGXT2L1	272	0.0365494
chr1	12123433	12204264	+	943	TNFRSF8	197	0.0365695
chr1	220960038	220987741	+	64757	MARC1	253	0.0366402
chr7	35120898	35225774	-	554236	DPY19L2P1	131	0.0366648
chr17	63631657	64188212	-	201134	CEP112	1711	0.0367041
chr17	2287353	2304258	-	4335	MNT	182	0.0367601
chr2	154728425	155310489	+	114805	GALNT13	1744	0.0368152
chr11	46722316	46727466	+	79797	ZNF408	127	0.0368208
chr8	49830238	49833999	-	6591	SNAI2	81	0.036824
chr12	54756228	54758270	-	53831	GPR84	81	0.0368542
chr2	187454789	187545629	+	3685	ITGAV	280	0.0368651
chr3	43328003	43392634	+	54861	SNRK	170	0.0368992
chr12	110940004	110969891	+	144715	RAD9B	124	0.036929
chr9	138235094	138238404	+	157927	C9orf62	123	0.0369575
chr6	89887222	89941007	-	2569	GABRR1	389	0.0370107
chr14	35452103	35498773	+	6729	SRP54	482	0.0371092
chr4	113218498	113363764	+	80216	ALPK1	515	0.0371227
chr20	56470449	56470500	+	100616353	MIR4532	359	0.0371993
chr7	127228405	127231759	+	381	ARF5	167	0.0372233
chr8	145579087	145583036	-	26233	FBXL6	73	0.0372518
chr20	35504569	35522632	+	140711	TLDC2	170	0.0372783
chr12	54762919	54785083	-	25946	ZNF385A	79	0.0373668
chr1	151732122	151736040	-	65005	MRPL9	201	0.0373724
chr11	18477373	18501147	+	160287	LDHAL6A	360	0.0374149
chr5	33527286	33892124	-	81792	ADAMTS12	1014	0.0374747
chr17	44839871	44896126	-	7473	WNT3	151	0.0375033
chr6	151773421	151791232	+	79624	C6orf211	305	0.037505
chr12	112464492	112546635	-	80018	NAA25	149	0.0375579
chr11	58189737	58190786	-	390190	OR5B2	337	0.0377156
chr17	62461568	62464760	+	284021	MILR1	66	0.0377685
chr1	109756514	109780804	+	6301	SARS	273	0.0377707
chr2	152266396	152364527	+	55183	RIF1	281	0.0377897
chr12	49359122	49365641	-	7480	WNT10B	178	0.0377913
chr3	178735010	178789656	-	64393	ZMAT3	263	0.0378045
chr9	101984569	101992901	+	10952	SEC61B	200	0.0378068
chr5	151202073	151304397	-	2741	GLRA1	367	0.0378714
chr8	145582216	145584948	+	79581	SLC52A2	74	0.0379397
chr12	110972236	111021064	-	160760	PPTC7	111	0.0379676
chr13	24553838	24896669	+	221178	SPATA13	1282	0.0379882
chr19	15988833	16008884	-	8529	CYP4F2	576	0.0379892
chr8	38585703	38710546	+	6867	TACC1	350	0.0380211
chr2	218135	264810	-	26751	SH3YL1	269	0.0380557
chr3	131197841	131198077	-	677836	SNORA58	120	0.038122
chr11	56085782	56086721	+	219473	OR8K3	320	0.038152
chr1	68297970	68668670	+	100289178	GNG12-AS1	876	0.038189
chr19	17186590	17324104	+	4650	MYO9B	638	0.0381892
chr19	51273720	51274989	+	2854	GPR32	168	0.0381916
chr22	39526778	39548538	-	23492	CBX7	343	0.0381917
chr7	24737973	24797639	-	1687	DFNA5	473	0.0382211
chr8	127564682	127570711	-	157638	FAM84B	231	0.0382319
chr19	19230424	19249310	-	54929	TMEM161A	210	0.0383332
chr17	34851598	34891305	-	80179	MYO19	111	0.038342
chr15	75890423	75918719	-	10073	SNUPN	163	0.0383768
chr8	12623570	12668910	-	340357	LOC340357	359	0.0383886
chr3	125509246	125509395	-	100302204	MIR548I1	399	0.0383988
chr12	7052140	7055165	+	113246	C12orf57	108	0.0384717
chr1	205271190	205290883	-	81788	NUAK2	314	0.0386392
chr1	31971838	31974167	+	149086	LOC149086	263	0.0386871
chr1	226736500	226796915	+	375057	C1orf95	286	0.0387179
chr3	107241782	107530176	+	56987	BBX	627	0.0387536
chr15	74218788	74244478	+	4016	LOXL1	242	0.0387553
chr8	66933790	67012755	+	85479	DNAJC5B	403	0.0388907
chr2	201676268	201688569	+	9689	BZW1	195	0.0389154
chr12	54891494	54936899	+	3071	NCKAP1L	172	0.0389721
chr10	43633892	43680754	+	55454	CSGALNACT2	326	0.0391043
chr15	51500253	51630795	-	1588	CYP19A1	542	0.0391052
chr3	50337319	50349812	-	3373	HYAL1	50	0.039109
chr5	45255051	45696220	-	348980	HCN1	382	0.0392296
chr6	105605774	105627858	-	64208	POPDC3	176	0.0393499
chr17	6926368	6932961	+	255877	BCL6B	198	0.0393521
chr2	191002485	191068210	+	84281	C2orf88	303	0.0394339
chr16	89679715	89704839	+	1800	DPEP1	296	0.0394626
chr1	26348270	26362954	+	2134	EXTL1	196	0.0394819
chr11	129939715	130014706	+	334	APLP2	354	0.0394894
chr5	109025155	109203429	+	4124	MAN2A1	646	0.0394897
chr14	91737666	91884188	-	440193	CCDC88C	444	0.0394964
chr7	143058809	143088206	+	7791	ZYX	170	0.0395716
chr11	14515187	14665180	-	5682	PSMA1	260	0.0396165
chr4	89442128	89444952	-	100996939	PYURF	121	0.0396183
chr18	22006608	22033494	+	55364	IMPACT	263	0.0396622
chr20	1455235	1472233	-	284759	SIRPB2	334	0.0397741
chr11	57995353	57996390	-	219960	OR10Q1	326	0.0398548
chr3	131253576	132004254	-	131034	CPNE4	2705	0.0398565
chr1	68511644	68516481	-	9077	DIRAS3	97	0.0398773
chr4	129730778	129796379	+	79960	PHF17	214	0.0398794
chr4	175344945	175345015	+	100423042	MIR4276	264	0.0399345
chr10	75545381	75561556	+	23053	ZSWIM8	118	0.0399483
chr4	1813205	1857974	-	3954	LETM1	5	0.0400149
chr21	42539727	42648524	+	25825	BACE2	334	0.0400801
chr19	18545197	18549111	-	51477	ISYNA1	170	0.0401094
chr15	72947037	72959738	+	55889	GOLGA6B	75	0.0402142
chr19	34112860	34264414	+	64377	CHST8	356	0.0402223
chr1	21069170	21113799	-	50809	HP1BP3	227	0.0402262
chr16	52471917	52581714	-	27324	TOX3	316	0.0402339
chr1	34632623	34684731	+	84970	C1orf94	311	0.0403382
chr11	63974151	63991363	+	83706	FERMT3	169	0.0403503
chr18	61370084	61393666	+	89778	SERPINB11	279	0.040369
chr8	57430877	57472382	-	100507632	LOC100507632	386	0.0404167
chr16	57438678	57449974	+	6361	CCL17	188	0.0404603
chr7	151130574	151130725	-	100500835	MIR3907	136	0.0404733
chr1	109656584	109749403	+	57535	KIAA1324	393	0.0405189
chr10	98912798	99052430	-	100533184	ARHGAP19-SLIT1	554	0.0405396
chr19	58878989	58892389	-	116412	ZNF837	260	0.040543
chr7	44183869	44229022	-	2645	GCK	252	0.0405846
chr5	180650262	180662808	+	90933	TRIM41	196	0.0406711
chr1	155178489	155183624	+	4580	MTX1	123	0.0407536
chr2	215374905	215401613	+	100885780	VWC2L-IT1	297	0.0407876
chr16	50352928	50402845	-	29117	BRD7	247	0.0408198
chr14	35554677	35591679	-	55012	PPP2R3C	410	0.0409049
chr18	5890183	5892103	-	645369	TMEM200C	166	0.0409359
chr5	56215428	56267502	-	166968	MIER3	371	0.0410185
chr1	27705595	27709805	-	388611	CD164L2	79	0.0410677
chr17	34900736	34946276	+	79893	GGNBP2	159	0.0410904
chr6	26107639	26108364	-	3010	HIST1H1T	239	0.041101
chr15	33010204	33026870	+	26585	GREM1	360	0.0411651
chr12	49458467	49463775	-	121268	RHEBL1	87	0.0411699
chr11	47681142	47736928	-	79841	AGBL2	196	0.0411826
chr1	176826440	177134024	-	460	ASTN1	650	0.041185
chr3	50333832	50336899	-	24142	NAT6	49	0.0412522
chr11	1411128	1483919	+	9024	BRSK2	377	0.0413092
chr21	47247754	47256333	-	100129027	LOC100129027	220	0.0413271
chr19	7753642	7767032	-	2208	FCER2	257	0.041399
chr8	38758752	38831430	+	59339	PLEKHA2	262	0.0415267
chr13	49794473	49796513	+	2862	MLNR	89	0.0415757
chr5	52776263	52782304	+	10468	FST	254	0.0416591
chr2	74120092	74146780	+	72	ACTG2	242	0.0416773
chr3	64705682	64941858	+	693126	MIR548A2	883	0.041706
chr19	12778880	12780465	-	51398	WDR83OS	76	0.0417112
chr11	109963925	110042566	+	85463	ZC3H12C	358	0.0417451
chr1	26517118	26529033	+	378807	CATSPER4	315	0.0417682
chr4	24521814	24521913	-	693158	MIR573	91	0.0417859
chr14	100140218	100140241	+	100847024	MIR5698	191	0.0418421
chr2	131805448	131851004	-	130074	FAM168B	106	0.0418535
chr20	23431040	23433482	-	140880	CST11	221	0.0418601
chr2	83083926	83084893	+	1720	LOC1720	180	0.0418948
chr1	21046224	21059330	-	400745	SH2D5	212	0.0418996
chr20	13218066	13220334	-	100505536	ISM1-AS1	198	0.0419106
chr1	2481358	2484284	-	115110	LOC115110	145	0.0419888
chr19	12777617	12786646	+	84292	WDR83	79	0.0419915
chr14	99864082	99947226	-	84193	SETD3	161	0.0420132
chr3	50355220	50360281	-	8692	HYAL2	45	0.042037
chr4	46920916	46996424	-	2557	GABRA4	410	0.0420419
chr2	25551508	25551590	-	100302246	MIR1301	116	0.0420526
chr2	208686011	208890284	-	389072	PLEKHM3	351	0.0420588
chr11	27387507	27494334	-	55366	LGR4	298	0.0421175
chr19	12786530	12792701	-	1725	DHPS	57	0.042161
chr14	45605135	45670093	+	57697	FANCM	151	0.0422308
chr13	19919188	19920889	+	100287114	LINC00421	517	0.0422537
chr1	33327868	33338082	-	252995	FNDC5	112	0.0422576
chr10	25464289	25891157	+	57512	GPR158	1407	0.0422879
chr1	47011315	47016887	-	148930	KNCN	160	0.0423166
chr4	71091787	71100968	+	260436	FDCSP	468	0.0423181
chr4	118954772	119179789	+	9348	NDST3	691	0.0423827
chr4	57259528	57301802	-	5471	PPAT	308	0.0423989
chr2	171034654	171511674	+	140469	MYO3B	1329	0.0424507
chr2	10443029	10567743	+	3241	HPCAL1	395	0.04247
chr1	101455179	101491644	-	51611	DPH5	154	0.0425431
chr2	3622852	3628509	+	6201	RPS7	197	0.0425674
chr7	74988428	75026252	+	54441	STAG3L1	33	0.0425734
chr3	138371539	138478201	-	5291	PIK3CB	207	0.0425891
chr14	23415436	23426357	-	54930	HAUS4	144	0.042592
chr4	26321331	26436752	+	3516	RBPJ	306	0.0427025
chr20	33578178	33578300	+	574501	MIR499A	219	0.04271
chr20	33578202	33578275	-	100616134	MIR499B	219	0.04271
chr17	46626231	46667631	-	3213	HOXB3	276	0.0427629
chr17	43677490	43679748	-	644172	LOC644172	16	0.0427965
chr10	75541807	75543406	+	118487	CHCHD1	95	0.0428597
chr19	9938555	9940797	+	59286	UBL5	137	0.0428872
chr1	151810944	151816641	+	100132111	LOC100132111	177	0.0429606
chr14	23440409	23451848	-	84962	AJUBA	126	0.0429681
chr10	126305648	126478907	-	9679	FAM53B	532	0.0429706
chr22	36536370	36562225	-	80833	APOL3	360	0.0429952
chr12	54849735	54867386	-	121355	GTSF1	90	0.0430053
chr20	62037541	62103993	-	3785	KCNQ2	190	0.0430406
chr2	202047620	202094129	+	843	CASP10	185	0.0430607
chr4	71108332	71117145	+	1448	CSN3	482	0.043081
chr20	19997933	20014273	+	51126	NAA20	238	0.0430966
chr12	110719031	110788897	+	488	ATP2A2	127	0.0431009
chr3	23958294	23965187	+	6138	RPL15	255	0.0431179
chr20	13202417	13281297	+	140862	ISM1	316	0.0431452
chr12	54730999	54731098	+	442892	MIR148B	95	0.0431742
chr11	76927602	76998463	-	220032	GDPD4	339	0.0432489
chr3	50330258	50336899	-	8372	HYAL3	50	0.0432828
chr7	19735084	19748660	-	221830	TWISTNB	267	0.0432931
chr17	2310274	2318730	-	284009	LOC284009	133	0.0433357
chr19	20720797	20748626	-	100129842	ZNF737	461	0.0433389
chr4	980784	998317	+	3425	IDUA	139	0.0433493
chr1	246887377	246931440	+	51097	SCCPDH	325	0.0433962
chr12	47469489	47473734	-	347902	AMIGO2	170	0.0434042
chr14	59655380	59838123	+	23002	DAAM1	788	0.0434434
chr12	110562139	110656600	+	28981	IFT81	132	0.0434473
chr2	86420148	86420231	-	100616159	MIR4779	193	0.043477
chr6	18128544	18155374	-	7172	TPMT	307	0.043486
chr20	47538274	47653230	+	10564	ARFGEF2	492	0.0435067
chr3	50325162	50330349	-	7866	IFRD2	50	0.0435155
chr7	53103348	53104618	+	285877	POM121L12	348	0.0436468
chr11	129872518	129875381	+	440072	LINC00167	169	0.043689
chr3	50316517	50325545	+	132228	LSMEM2	53	0.0437095
chr20	49126890	49201086	+	5770	PTPN1	291	0.0437266
chr14	50110269	50155098	-	5427	POLE2	230	0.0437616
chr14	77741298	77787225	-	29954	POMT2	369	0.043775
chr1	2487804	2495267	+	8764	TNFRSF14	173	0.04383
chr12	108909050	108913380	+	11153	FICD	255	0.0438407
chr2	29005382	29073475	+	245711	SPDYA	249	0.0438809
chr3	67275887	67275951	+	100422941	MIR4272	216	0.0439082
chr1	2486162	2488450	-	100133445	LOC100133445	158	0.0439102
chr22	33196801	33259028	+	7078	TIMP3	458	0.0439216
chr17	65066553	65241319	-	9931	HELZ	313	0.0439566
chr7	44078647	44083895	+	255031	LINC00957	194	0.0439944
chr19	1609288	1652328	-	6929	TCF3	37	0.0440738
chr17	62473901	62493184	-	11232	POLG2	77	0.0441241
chr6	160390130	160527583	+	3482	IGF2R	400	0.0441258
chr21	38437663	38445458	-	51227	PIGP	293	0.0441307
chr2	240227156	240227240	+	100423043	MIR4269	208	0.0441533
chr15	40824082	40824749	-	359821	MRPL42P5	231	0.0442037
chr7	44068485	44080222	-	401331	RASA4CP	211	0.0442153
chr1	246939314	246955685	+	149134	LOC149134	222	0.0442251
chr8	75262617	75279335	+	54332	GDAP1	229	0.0442397
chr12	31433519	31479159	-	58516	FAM60A	217	0.0442745
chr19	18111943	18124911	+	27106	ARRDC2	169	0.0442756
chr1	43232915	43241413	+	79078	C1orf50	130	0.044277
chr11	86085777	86134151	+	60494	CCDC81	394	0.0443133
chr10	75561668	75571589	-	8509	NDST2	106	0.0443425
chr17	62494373	62502484	-	1655	DDX5	79	0.0444075
chr16	57505869	57520385	-	55715	DOK4	194	0.0444683
chr7	16793350	16824161	+	27075	TSPAN13	466	0.0444875
chr14	23426158	23426238	-	100616424	MIR4707	126	0.0445569
chr1	33352097	33360247	+	3208	HPCA	121	0.0445644
chr9	125883907	126030855	-	55342	STRBP	159	0.0446153
chr22	45064426	45133561	+	55615	PRR5	272	0.0446884
chr10	63166400	63213208	-	219623	TMEM26	234	0.0447221
chr1	31984035	31989846	+	284551	LOC284551	251	0.0447467
chr17	62496891	62496957	-	100616387	MIR3064	78	0.0447616
chr17	62497331	62497431	-	100616408	MIR5047	78	0.0447616
chr1	43272722	43283059	-	374969	CCDC23	134	0.044764
chr17	6977855	6983600	-	10462	CLEC10A	201	0.0447945
chr20	5479217	5485242	-	149837	LINC00654	443	0.0448458
chr10	86039735	86054415	+	170425	LINC00858	290	0.0448692
chr1	93298285	93427079	-	388650	FAM69A	350	0.0449037
chr6	28317690	28336954	+	80317	ZKSCAN3	315	0.0449285
chr5	151149353	151151069	-	100652758	LOC100652758	149	0.0449512
chr1	47004367	47035927	+	100507423	MKNK1-AS1	206	0.044954
chr6	26104175	26104565	+	8364	HIST1H4C	244	0.0449893
chr9	22446839	22452472	+	63951	DMRTA1	248	0.045018
chr1	226548391	226595801	-	142	PARP1	344	0.0451258
chr4	42895282	43032675	+	389207	GRXCR1	550	0.0451285
chr11	58125597	58126542	-	219965	OR5B17	284	0.0451647
chr2	122288455	122288585	+	100151683	RNU4ATAC	126	0.0452207
chr2	205410515	206484886	+	117583	PARD3B	1800	0.0452239
chr11	65122281	65125082	+	220359	TIGD3	68	0.0452283
chr20	62218954	62258381	-	26205	GMEB2	317	0.0452845
chr3	50305039	50314572	+	7869	SEMA3B	51	0.0453194
chr8	38020838	38034248	-	27257	LSM1	77	0.0453232
chr1	152056619	152061540	-	126637	TCHHL1	37	0.0454119
chr7	123670969	123673523	-	730130	TMEM229A	179	0.0454835
chr15	75931425	75932664	-	55272	IMP3	145	0.0455124
chr10	51592080	51623386	-	100287932	TIMM23	53	0.0455333
chr7	16685758	16746148	+	28969	BZW2	391	0.0455347
chr1	33240839	33283633	-	8565	YARS	164	0.0455452
chr8	42396297	42408140	+	114926	SMIM19	220	0.0456376
chr7	127220681	127225654	-	79571	GCC1	178	0.0456813
chr17	6920933	6921341	-	574456	MIR497	190	0.0457189
chr7	151127055	151137899	-	155051	CRYGN	148	0.0457567
chr17	44372496	44415160	+	9884	LRRC37A	42	0.0458021
chr7	2394473	2420377	+	8662	EIF3B	223	0.0458108
chr10	6622386	6627323	+	439949	PRKCQ-AS1	218	0.045825
chr6	111981534	112194655	-	2534	FYN	564	0.0458746
chr3	125822482	125826912	+	100874204	ALDH1L1-AS1	373	0.0458814
chr10	126447405	126480439	-	399818	METTL10	191	0.0459176
chr3	39149151	39180394	+	199223	TTC21A	239	0.0459574
chr17	44363861	44657088	-	51326	ARL17A	52	0.0461042
chr6	3269206	3456793	-	63027	SLC22A23	803	0.0461311
chr13	101256089	101327103	-	84899	TMTC4	332	0.0461394
chr8	38000217	38008600	-	6770	STAR	68	0.0461623
chr1	168545710	168551315	+	6375	XCL1	284	0.046166
chr3	48711277	48723334	-	51517	NCKIPSD	132	0.0462443
chr6	28346597	28367544	-	9753	ZSCAN12	350	0.0462495
chr9	108456805	108538892	+	55151	TMEM38B	450	0.0463226
chr20	62119364	62130668	-	1917	EEF1A2	176	0.0463596
chr22	32809833	32860433	-	254240	BPIFC	478	0.0463667
chr22	44965219	44968329	+	388910	LINC00207	289	0.0463905
chr11	28042162	28129746	-	81930	KIF18A	192	0.0463964
[truncated: 19,850 more rows]
